# Supplementary material for: A load forecasting method based on edge graph attention network
Source: PLoS One. 2026 Apr 23;21(4):e0326709. doi: 10.1371/journal.pone.0326709 (PMC13105345; doi:10.1371/journal.pone.0326709)
Supplement: S1 Data — (XLSX) [file pone.0326709.s001.xlsx]

## Sheet: Sheet1
23.9	21.65	22.4	87.5	19.67	8013.28	0.5
23.9	21.7	22.4	88	18.56	7726.89	1
23.8	21.65	22.35	88	19.09	7372.86	1.5
23.7	21.6	22.3	88	17.4	7071.83	2
23.7	21.6	22.3	88	17	6865.44	2.5
23.7	21.6	22.3	88	17	6685.93	3
23.6	21.65	22.3	89	17	6548.63	3.5
23.5	21.7	22.3	90	16.92	6487.84	4
23.5	21.7	22.3	90	15.2	6449.18	4.5
23.5	21.7	22.3	90	14.99	6388.28	5
23.75	21.7	22.4	88.5	15.08	6395.48	5.5
24	21.7	22.5	87	15.16	6494.33	6
24.7	21.75	22.75	84	14.35	6715.2	6.5
25.4	21.8	23	81	15.25	7062.48	7
27.35	22.05	23.75	73.5	15.74	7532.12	7.5
29.3	22.3	24.5	66	16.46	8037.87	8
32.15	18.85	23.6	48.5	16.95	8623.74	8.5
35	15.4	22.7	31	19.09	9169.36	9
36.65	14.5	22.85	27	24	9600.79	9.5
38.3	13.6	23	23	29.85	10005.3	10
39.15	13.4	23.2	22	34.03	10264.6	10.5
40	13.2	23.4	21	43.63	10463.6	11
40.7	13.15	23.6	20	45.6	10647.8	11.5
41.4	13.1	23.8	19	47.21	10682.9	12
42.05	12.85	23.9	18	68.11	10787.5	12.5
42.7	12.6	24	17	99.57	10842.3	13
43.05	12.45	24.05	16.5	153.18	10907	13.5
43.4	12.3	24.1	16	100.75	10859.6	14
43.6	12.4	24.2	16	103.6	10903.9	14.5
43.8	12.5	24.3	16	103.65	10900.7	15
43.8	11.9	24.1	15.5	104.24	10952.3	15.5
43.8	11.3	23.9	15	104.36	10948	16
43.5	11.85	24	15.5	104.25	10904.5	16.5
43.2	12.4	24.1	16	103.93	10997.9	17
42.5	12.2	23.8	16.5	73.93	11026	17.5
41.8	12	23.5	17	60.38	11010	18
40.55	13.05	23.5	20	48.13	10923.5	18.5
39.3	14.1	23.5	23	45.25	10894.9	19
38.2	14.95	23.5	25.5	49.16	10952.2	19.5
37.1	15.8	23.5	28	49.01	11112.8	20
31.15	17.4	22.35	48.5	40.53	10821	20.5
25.2	19	21.2	69	26.9	10247.1	21
24.5	19.1	21.05	72	20.94	9842.21	21.5
23.8	19.2	20.9	75	18.48	9345.82	22
23.45	18.9	20.6	75.5	17.63	8924.16	22.5
23.1	18.6	20.3	76	16.87	8416.87	23
22.95	18.5	20.15	76	16.84	8044.82	23.5
22.8	18.4	20	76	16.37	7737.03	0
22.85	18.1	19.85	74.5	15.35	7378.52	0.5
22.9	17.8	19.7	73	15.1	7146.22	1
22.45	18.05	19.7	76.5	15.12	6852.24	1.5
22	18.3	19.7	80	15.1	6643.69	2
21.75	18.05	19.45	79.5	15.07	6529.55	2.5
21.5	17.8	19.2	79	15.1	6448.6	3
21.25	17.8	19.1	80.5	15.01	6375.29	3.5
21	17.8	19	82	14.8	6364.8	4
20.85	18.2	19.2	85	15.07	6423.77	4.5
20.7	18.6	19.4	88	15.02	6427.65	5
20.15	18.4	19.05	90	14.22	6568.19	5.5
19.6	18.2	18.7	92	15.07	6636.46	6
19.5	18	18.55	91	14.08	6802.53	6.5
19.4	17.8	18.4	90	15.1	6990.36	7
19.45	17.75	18.4	89.5	15.18	7159.07	7.5
19.5	17.7	18.4	89	15.58	7482.44	8
19.6	17.6	18.4	88	15.94	7721.51	8.5
19.7	17.5	18.4	87	16.78	8007.92	9
19.9	17.4	18.4	85.5	16.84	8194.56	9.5
20.1	17.3	18.4	84	16.92	8287.84	10
20.25	17.55	18.6	84.5	17	8354.12	10.5
20.4	17.8	18.8	85	17	8398.81	11
20.7	17.2	18.55	80.5	17	8348.86	11.5
21	16.6	18.3	76	17	8341.39	12
21.45	16.9	18.65	75.5	17.18	8324.5	12.5
21.9	17.2	19	75	17	8322.01	13
21.6	16.75	18.65	74	17	8303.15	13.5
21.3	16.3	18.3	73	17.04	8314.05	14
21.3	16.7	18.5	75	17.03	8319.59	14.5
21.3	17.1	18.7	77	16.97	8327.15	15
21.3	16.75	18.5	75.5	17.11	8328.98	15.5
21.3	16.4	18.3	74	17.26	8351.05	16
21.25	16.5	18.35	74.5	17.6	8389.24	16.5
21.2	16.6	18.4	75	17.9	8456.73	17
21.1	16.7	18.4	76	17.4	8353.72	17.5
21	16.8	18.4	77	17.2	8334.13	18
20.9	17	18.5	78.5	16.86	8191.81	18.5
20.8	17.2	18.6	80	16.86	8087.22	19
20.8	17.2	18.6	80	16.87	8056.54	19.5
20.8	17.2	18.6	80	17	8280.22	20
20.7	17.25	18.6	80.5	16.87	8096.09	20.5
20.6	17.3	18.6	81	16.84	7884.9	21
20.45	17.4	18.6	82.5	16.84	7911.68	21.5
20.3	17.5	18.6	84	16.51	7816.34	22
20.2	17.6	18.6	85	16.29	7808.35	22.5
20.1	17.7	18.6	86	16.25	7632.94	23
20.1	17.75	18.65	86.5	16.43	7429.4	23.5
20.1	17.8	18.7	87	15.88	7254.75	0
20	17.85	18.7	87.5	15.43	7069.57	0.5
19.9	17.9	18.7	88	15.08	6853.23	1
19.85	17.9	18.65	88.5	15.28	6521.88	1.5
19.8	17.9	18.6	89	14.69	6255.03	2
19.75	18	18.65	89.5	12.49	6090.65	2.5
19.7	18.1	18.7	90	11.82	6046.28	3
19.65	17.9	18.55	89.5	11.01	6035.5	3.5
19.6	17.7	18.4	89	10.7	6040.68	4
19.6	17.85	18.5	89.5	12.12	6143.95	4.5
19.6	18	18.6	90	13.84	6316.1	5
19.65	18.15	18.7	91	15.02	6706.72	5.5
19.7	18.3	18.8	92	16.06	7114.53	6
19.95	18.2	18.85	90	15.36	7488.12	6.5
20.2	18.1	18.9	88	16.33	7939.34	7
21.25	18.3	19.4	83.5	16.84	8431.57	7.5
22.3	18.5	19.9	79	16.95	8885.9	8
23.75	17.95	20.1	70.5	17.93	9354.92	8.5
25.2	17.4	20.3	62	18.78	9577.29	9
27	14.2	19.45	47.5	19.92	9787.94	9.5
28.8	11	18.6	33	23.63	9957.57	10
29.7	11.65	19.2	33	28.25	10097.5	10.5
30.6	12.3	19.8	33	33.55	10197.7	11
29.5	12.75	19.6	36	46.16	10313.1	11.5
28.4	13.2	19.4	39	47.12	10327	12
27.9	14.55	19.85	44.5	57.96	10441.3	12.5
27.4	15.9	20.3	50	72.93	10536	13
27.15	16.45	20.5	52.5	106.03	10658.3	13.5
26.9	17	20.7	55	159.06	10674.2	14
26.8	17.35	20.85	56.5	186.86	10647	14.5
26.7	17.7	21	58	268.05	10671.1	15
26.45	18.05	21.1	60	195.79	10642.9	15.5
26.2	18.4	21.2	62	212.73	10606.7	16
25.3	17.9	20.6	63.5	52.29	10439.8	16.5
24.4	17.4	20	65	57.62	10246.8	17
23.6	17	19.5	66.5	41.49	9837.41	17.5
22.8	16.6	19	68	26.26	9631.52	18
22.45	16.65	18.9	69.5	17.13	9280.95	18.5
22.1	16.7	18.8	71	16.97	8988.58	19
21.8	16.35	18.5	71	17	8951.84	19.5
21.5	16	18.2	71	17.64	8967.46	20
21.25	15.85	18	71.5	18.03	8740.83	20.5
21	15.7	17.8	72	16.93	8452.17	21
21	15.95	17.95	73	16.88	8436.54	21.5
21	16.2	18.1	74	16.91	8259.35	22
20.95	16.05	18	73.5	16.93	8184.6	22.5
20.9	15.9	17.9	73	16.87	8010.58	23
20.8	15.8	17.8	73	16.87	7780.86	23.5
20.7	15.7	17.7	73	16.8	7526.44	0
20.7	15.7	17.7	73	16.71	7340.26	0.5
20.7	15.7	17.7	73	16.57	7113.48	1
20.85	15.8	17.8	73	16.55	6772.77	1.5
21	15.9	17.9	73	15.51	6490.73	2
20.8	15.85	17.8	73.5	15.97	6332.3	2.5
20.6	15.8	17.7	74	15.53	6252.63	3
20.45	15.5	17.5	73.5	15.29	6232.97	3.5
20.3	15.2	17.3	73	15.17	6250.02	4
20.2	15	17.15	72.5	16.08	6422.31	4.5
20.1	14.8	17	72	16.36	6609.36	5
19.85	14.65	16.8	72	15.94	6995.36	5.5
19.6	14.5	16.6	72	16.27	7333.26	6
19.8	14.1	16.5	69.5	16.46	7639	6.5
20	13.7	16.4	67	16.76	8009.26	7
20.1	13.85	16.5	67.5	16.84	8336.08	7.5
20.2	14	16.6	68	16.97	8615.2	8
20.05	14.05	16.6	68.5	17.05	8957.15	8.5
19.9	14.1	16.6	69	17.89	9037.28	9
19.75	14.3	16.6	70.5	19.64	9102.86	9.5
19.6	14.5	16.6	72	17.66	9115.16	10
19.7	14.5	16.65	71.5	19.45	9092.6	10.5
19.8	14.5	16.7	71	17.27	9065.5	11
19.85	14.65	16.8	71.5	18.44	8938.88	11.5
19.9	14.8	16.9	72	19.36	8949.79	12
20	15	17.05	72.5	19.06	9016.87	12.5
20.1	15.2	17.2	73	19.13	8940.06	13
20.2	15.2	17.25	73	17.09	8884.27	13.5
20.3	15.2	17.3	73	16.86	8863.56	14
20.25	15.05	17.2	72.5	16.84	8838.27	14.5
20.2	14.9	17.1	72	16.92	8890.97	15
20.35	14.9	17.15	71	16.85	8917.08	15.5
20.5	14.9	17.2	70	16.84	8864.68	16
20.7	15.05	17.35	70	16.93	8871.46	16.5
20.9	15.2	17.5	70	16.84	8787.25	17
20.85	15.05	17.4	69.5	16.84	8569.94	17.5
20.8	14.9	17.3	69	16.84	8497.72	18
20.7	14.95	17.3	69.5	16.68	8284.92	18.5
20.6	15	17.3	70	16.26	8122.15	19
20.6	15.2	17.4	71	16.84	8243.82	19.5
20.6	15.4	17.5	72	16.84	8328.74	20
20.6	15.5	17.55	72.5	16.87	8165.09	20.5
20.6	15.6	17.6	73	16.76	7936.02	21
20.55	15.7	17.65	73.5	16.84	8035.38	21.5
20.5	15.8	17.7	74	16.78	7928.49	22
20.4	16	17.75	75.5	16.87	7931.4	22.5
20.3	16.2	17.8	77	16.81	7812.47	23
19.9	16.5	17.85	80.5	16.87	7629.6	23.5
19.5	16.8	17.9	84	16.62	7467.54	0
19.35	16.95	17.9	86	16.1	7270.79	0.5
19.2	17.1	17.9	88	16.43	7066.65	1
19.1	17.5	18.1	90.5	15.97	6712.66	1.5
19	17.9	18.3	93	15.3	6408.31	2
18.85	17.75	18.15	93	15	6189.76	2.5
18.7	17.6	18	93	14.8	6086.96	3
18.65	17.65	18	94	14.49	6062.9	3.5
18.6	17.7	18	95	13.78	6095.86	4
18.5	17.65	17.95	95	15.02	6240.73	4.5
18.4	17.6	17.9	95	15.1	6446.3	5
18.7	18	18.25	95.5	15.67	6835.52	5.5
19	18.4	18.6	96	15.84	7209.68	6
19.55	18.7	19	94.5	15.97	7556.9	6.5
20.1	19	19.4	93	16.15	7945	7
20.3	19	19.5	92	16.65	8279.4	7.5
20.5	19	19.6	91	16.92	8449.72	8
20.85	19	19.7	89	16.98	8836.9	8.5
21.2	19	19.8	87	17	9030.35	9
21.3	18	19.25	81.5	16.98	9089.93	9.5
21.4	17	18.7	76	17.05	9145.74	10
21.45	17.7	19.15	79.5	16.97	9141.74	10.5
21.5	18.4	19.6	83	17	9103.31	11
20.85	17.85	19	83	16.99	9081.44	11.5
20.2	17.3	18.4	83	16.98	9034.9	12
20.1	17.25	18.35	83.5	16.99	9059.28	12.5
20	17.2	18.3	84	16.97	9018.34	13
19.8	17.5	18.4	86.5	16.51	8929.17	13.5
19.6	17.8	18.5	89	16.92	8952.62	14
19.4	17.75	18.4	90	17.03	8909.27	14.5
19.2	17.7	18.3	91	18.64	8913.96	15
19.1	17.65	18.2	91.5	19.18	8908.57	15.5
19	17.6	18.1	92	17.25	8983.31	16
18.95	17.75	18.2	93	17.03	9001.81	16.5
18.9	17.9	18.3	94	17.11	9044.89	17
18.9	17.85	18.25	93.5	16.99	8876.3	17.5
18.9	17.8	18.2	93	16.94	8771.89	18
18.9	17.8	18.2	93	16.84	8593.18	18.5
18.9	17.8	18.2	93	16.89	8478.74	19
18.95	18	18.35	94	16.99	8480.69	19.5
19	18.2	18.5	95	16.84	8542.62	20
19.15	18.45	18.7	95.5	16.89	8241.54	20.5
19.3	18.7	18.9	96	16.82	8009.84	21
19.55	18.95	19.15	96	16.84	8074.2	21.5
19.8	19.2	19.4	96	16.22	7824.56	22
19.85	19.1	19.35	95.5	16.84	7955.74	22.5
19.9	19	19.3	95	16.46	7842.08	23
20.25	19.25	19.6	94	16.76	7728.87	23.5
20.6	19.5	19.9	93	16	7536.12	0
20.3	19.6	19.85	95.5	16.02	7351.49	0.5
20	19.7	19.8	98	15.62	7075.27	1
20.1	19.8	19.9	98	15.53	6745.6	1.5
20.2	19.9	20	98	15.1	6373.43	2
20.1	19.8	19.9	98	14.36	6193.19	2.5
20	19.7	19.8	98	12.96	6100.97	3
20.1	19.7	19.85	97.5	12.27	6103.51	3.5
20.2	19.7	19.9	97	12	6135.67	4
20.35	19.75	20	96.5	14.68	6273.99	4.5
20.5	19.8	20.1	96	14.96	6468.91	5
20.85	19.4	19.95	91.5	15.42	6869.51	5.5
21.2	19	19.8	87	16.36	7231.08	6
21.55	18.95	19.9	85	15.04	7570.16	6.5
21.9	18.9	20	83	16.22	7925.64	7
22.25	18.7	20	80.5	16.31	8363	7.5
22.6	18.5	20	78	16.84	8703.21	8
23.2	18.5	20.2	75	16.98	9049.52	8.5
23.8	18.5	20.4	72	17	9208.07	9
23.9	18.05	20.2	69.5	17.49	9353.45	9.5
24	17.6	20	67	17.8	9393.6	10
24	17.95	20.2	68.5	17.5	9349.07	10.5
24	18.3	20.4	70	18.95	9449.1	11
23.6	18.45	20.35	72.5	19.29	9434.12	11.5
23.2	18.6	20.3	75	19.08	9479.71	12
23.55	18.5	20.35	73	19.52	9507.17	12.5
23.9	18.4	20.4	71	19.5	9518.46	13
24.75	18.45	20.75	68	19.64	9541.35	13.5
25.6	18.5	21.1	65	19.66	9589.83	14
25.95	18.75	21.35	64.5	19.36	9611.14	14.5
26.3	19	21.6	64	19.48	9612.59	15
25.2	19.05	21.25	69	19.63	9673.71	15.5
24.1	19.1	20.9	74	19.7	9618.33	16
24.05	19.25	20.95	74.5	19.6	9555.03	16.5
24	19.4	21	75	18.94	9404.54	17
23.45	19.6	20.95	79	17.31	9104.8	17.5
22.9	19.8	20.9	83	17	8928.03	18
22.4	19.35	20.45	83	16.87	8689.27	18.5
21.9	18.9	20	83	16.84	8530.55	19
21.55	18.3	19.5	81.5	16.84	8474.36	19.5
21.2	17.7	19	80	16.84	8452.74	20
21.15	17.7	19	80.5	16.89	8276.66	20.5
21.1	17.7	19	81	16.59	8018.16	21
20.9	17.4	18.75	80.5	16.51	8142.41	21.5
20.7	17.1	18.5	80	16.35	8091.98	22
20.75	17.25	18.6	80.5	16.65	8142.6	22.5
20.8	17.4	18.7	81	16.34	7995.39	23
20.6	18.05	19	85.5	16.68	7819.59	23.5
20.4	18.7	19.3	90	16.19	7619.9	0
20.2	18.8	19.3	91.5	15.61	7390.98	0.5
20	18.9	19.3	93	15.47	7084.76	1
19.85	18.75	19.15	93	15.84	6742.41	1.5
19.7	18.6	19	93	15.21	6433.32	2
19.55	18.4	18.85	93	14.8	6251.47	2.5
19.4	18.2	18.7	93	12.67	6110.9	3
19.45	18.05	18.6	91.5	11.28	6035.61	3.5
19.5	17.9	18.5	90	10	5979.97	4
19.75	17.75	18.5	88	11.77	6094.54	4.5
20	17.6	18.5	86	11.93	6165.07	5
20.35	17.5	18.6	83.5	12.48	6216.09	5.5
20.7	17.4	18.7	81	13.68	6366.43	6
21.45	17.25	18.9	77	15.08	6640.71	6.5
22.2	17.1	19.1	73	15.21	7005.09	7
22.55	17.25	19.3	72	15.62	7439.02	7.5
22.9	17.4	19.5	71	16.31	7846.22	8
23.2	17.4	19.6	70	16.87	8219.13	8.5
23.5	17.4	19.7	69	16.98	8341.64	9
24.2	17.35	19.95	66	17.46	8530.06	9.5
24.9	17.3	20.2	63	17.79	8541.36	10
24.65	17.25	20.05	63.5	18.23	8539.33	10.5
24.4	17.2	19.9	64	17.63	8508.53	11
25	17.45	20.25	63	17.13	8447.74	11.5
25.6	17.7	20.6	62	17	8441.69	12
25.45	17.7	20.55	62.5	17	8412.95	12.5
25.3	17.7	20.5	63	17	8361.14	13
25.6	17.55	20.55	61	16.96	8283.93	13.5
25.9	17.4	20.6	59	16.92	8215.25	14
25.7	17.75	20.7	61.5	16.99	8203.15	14.5
25.5	18.1	20.8	64	17	8249.59	15
25.5	17.55	20.5	61.5	17	8274.58	15.5
25.5	17	20.2	59	17.07	8309.73	16
25.3	17.2	20.25	60.5	17	8155.99	16.5
25.1	17.4	20.3	62	17.1	8190.38	17
24.4	17.8	20.25	66.5	17	8149.09	17.5
23.7	18.2	20.2	71	16.99	8094.03	18
22.9	18.5	20.1	76.5	16.84	8024.53	18.5
22.1	18.8	20	82	16.53	7856.86	19
21.25	18.85	19.75	86.5	16.28	7899.59	19.5
20.4	18.9	19.5	91	16.94	8134.78	20
20.65	18.95	19.6	90	16.94	7995.06	20.5
20.9	19	19.7	89	16.84	7925.4	21
21.3	18.05	19.3	82	16.54	7820.63	21.5
21.7	17.1	18.9	75	16.1	7730.66	22
21.7	17.2	18.95	75.5	16.01	7744.66	22.5
21.7	17.3	19	76	15.72	7489.54	23
21.7	17.55	19.15	77.5	15.66	7282.69	23.5
21.7	17.8	19.3	79	15.44	7075.85	0
21.6	18.05	19.4	80.5	15.18	6886.97	0.5
21.5	18.3	19.5	82	15.08	6658.71	1
21.4	18.45	19.55	83.5	15.37	6384.72	1.5
21.3	18.6	19.6	85	15.12	6129.6	2
21.5	18.55	19.65	83.5	14.6	6047.93	2.5
21.7	18.5	19.7	82	12.61	5925.18	3
21.65	18.4	19.6	82	11.67	5897.14	3.5
21.6	18.3	19.5	82	10.78	5841.69	4
21.5	18.35	19.5	82.5	11.63	5892.84	4.5
21.4	18.4	19.5	83	10.41	5884.89	5
21.6	18.3	19.55	81.5	11.68	6000.28	5.5
21.8	18.2	19.6	80	12.62	6098.83	6
22.25	18.15	19.7	77.5	14.32	6305.27	6.5
22.7	18.1	19.8	75	14.41	6651.27	7
23.05	17.95	19.85	73	15.37	6960.23	7.5
23.4	17.8	19.9	71	15.54	7359.76	8
24	17.75	20.1	68	16.49	7672.98	8.5
24.6	17.7	20.3	65	16.92	7885.54	9
25.05	17.5	20.35	63	17	8180.59	9.5
25.5	17.3	20.4	61	17	8207.2	10
25.75	17.3	20.5	60	17.8	8314.55	10.5
26	17.3	20.6	59	17	8315.55	11
26.25	17.4	20.75	58.5	17.73	8479.38	11.5
26.5	17.5	20.9	58	17	8396.08	12
26.3	17.6	20.85	59	16.97	8425.48	12.5
26.1	17.7	20.8	60	17	8376.13	13
25.8	17.8	20.75	61.5	17	8362.39	13.5
25.5	17.9	20.7	63	18.51	8414.84	14
25.75	18.1	20.9	63	18.57	8427.64	14.5
26	18.3	21.1	63	18.52	8471.81	15
25.55	18.15	20.85	64	18.72	8488.78	15.5
25.1	18	20.6	65	18.73	8470.81	16
24.85	18.15	20.6	66.5	18.56	8375.91	16.5
24.6	18.3	20.6	68	19.27	8446.94	17
24.25	18	20.3	68	19.45	8441.78	17.5
23.9	17.7	20	68	19.18	8427.52	18
23.6	17.7	19.9	69.5	18.5	8326.59	18.5
23.3	17.7	19.8	71	18.53	8305.4	19
23.2	17.8	19.85	72	18.4	8293.5	19.5
23.1	17.9	19.9	73	18.81	8505	20
22.95	17.7	19.7	72.5	17.68	8269.03	20.5
22.8	17.5	19.5	72	16.95	8039.49	21
22.65	17.4	19.4	72	16.97	7934.64	21.5
22.5	17.3	19.3	72	16.52	7760.48	22
22.35	17.25	19.2	72.5	16.8	7768.79	22.5
22.2	17.2	19.1	73	16.02	7495.17	23
21.95	17.5	19.2	76	16.25	7251.6	23.5
21.7	17.8	19.3	79	16.19	7091.33	0
21.55	17.75	19.2	79	15.87	6887.24	0.5
21.4	17.7	19.1	79	15.24	6693.87	1
21.4	17.9	19.2	80	15.34	6438.9	1.5
21.4	18.1	19.3	81	15.12	6262.65	2
21.35	18.25	19.4	82.5	13.1	6127.32	2.5
21.3	18.4	19.5	84	13.86	6106.94	3
21.15	18.45	19.45	85	12.6	6045.61	3.5
21	18.5	19.4	86	12.99	6159	4
20.95	18.9	19.65	88.5	13.6	6357.79	4.5
20.9	19.3	19.9	91	15.3	6657.64	5
21.2	19.95	20.4	93	16.44	7141.33	5.5
21.5	20.6	20.9	95	16.76	7609.64	6
21.85	20.95	21.25	95	16.21	7991.82	6.5
22.2	21.3	21.6	95	16.72	8429.17	7
22.7	21.4	21.85	92.5	16.84	8828.16	7.5
23.2	21.5	22.1	90	17.01	9164.19	8
23.55	21.5	22.2	88	17.1	9566.97	8.5
23.9	21.5	22.3	86	18.06	9741.03	9
24.85	21.65	22.7	82.5	18.72	9898.78	9.5
25.8	21.8	23.1	79	18.84	9944.21	10
26.15	21.4	23	75.5	18.92	9977.89	10.5
26.5	21	22.9	72	19.13	10082.8	11
27.1	20.8	22.95	68.5	19.84	10209.9	11.5
27.7	20.6	23	65	19.96	10186.9	12
27.5	20.7	23	66.5	20.87	10274.4	12.5
27.3	20.8	23	68	24.59	10373.4	13
27.7	20.7	23.05	66	26.45	10426.6	13.5
28.1	20.6	23.1	64	26.03	10429	14
27.9	20.6	23.05	64.5	27.09	10488.3	14.5
27.7	20.6	23	65	29.82	10555.8	15
26.65	21.05	22.95	71.5	37.05	10614.4	15.5
25.6	21.5	22.9	78	42.88	10643	16
25.6	21.05	22.6	76	38.77	10569.5	16.5
25.6	20.6	22.3	74	30.52	10489	17
25.25	20.85	22.35	76.5	21	10164	17.5
24.9	21.1	22.4	79	19.04	10011.2	18
24.5	21.2	22.35	81.5	18.64	9708.82	18.5
24.1	21.3	22.3	84	17.71	9455.24	19
23.95	21.5	22.35	86	17.2	9401.43	19.5
23.8	21.7	22.4	88	18.19	9529.16	20
23.8	21.7	22.4	88	18.66	9407.88	20.5
23.8	21.7	22.4	88	17.9	9103.15	21
23.65	21.7	22.35	89	17.74	9141.87	21.5
23.5	21.7	22.3	90	16.91	8817.46	22
23.4	21.6	22.2	90	17.65	8711.73	22.5
23.3	21.5	22.1	90	16.92	8408.39	23
23.2	21.45	22.05	90	16.96	8214.64	23.5
23.1	21.4	22	90	16.86	7968.14	0
23.1	21.5	22.05	90.5	15.79	7701.35	0.5
23.1	21.6	22.1	91	15.33	7441.5	1
22.9	21.5	21.95	91.5	15.67	7095.9	1.5
22.7	21.4	21.8	92	15.1	6778.66	2
22.75	21.5	21.9	92.5	14.57	6611.19	2.5
22.8	21.6	22	93	11.68	6493.05	3
22.7	21.5	21.9	93	11.12	6493.35	3.5
22.6	21.4	21.8	93	11.26	6529.87	4
22.6	21.4	21.8	93	13.78	6707.39	4.5
22.6	21.4	21.8	93	15.16	6928.72	5
22.85	21.3	21.85	91	16.32	7392.15	5.5
23.1	21.2	21.9	89	16.78	7968.85	6
23.7	21.35	22.15	86.5	16.66	8396.61	6.5
24.3	21.5	22.4	84	17.09	8898.98	7
24.75	21.4	22.5	81.5	17.34	9400.79	7.5
25.2	21.3	22.6	79	18.96	9825.82	8
25.85	21.4	22.9	76.5	19.53	10211.9	8.5
26.5	21.5	23.2	74	24.78	10465.9	9
27.15	21.6	23.45	71.5	26.1	10656.6	9.5
27.8	21.7	23.7	69	31.69	10841.6	10
27.3	21.5	23.4	70.5	32.01	10885.4	10.5
26.8	21.3	23.1	72	34.28	11022.2	11
27.35	21.3	23.3	69.5	35.29	11051.7	11.5
27.9	21.3	23.5	67	37.71	11197.2	12
27.7	21.85	23.8	70.5	41.05	11395.6	12.5
27.5	22.4	24.1	74	50.72	11561.4	13
27.7	22.6	24.25	74	77.91	11612.7	13.5
27.9	22.8	24.4	74	123.28	11693.6	14
27.9	22.85	24.45	74	82.87	11678.2	14.5
27.9	22.9	24.5	74	92.16	11870.9	15
27.75	23.05	24.55	75.5	102.75	12074	15.5
27.6	23.2	24.6	77	104.52	12174.3	16
27.8	22.85	24.45	74.5	49.31	12064.1	16.5
28	22.5	24.3	72	50.73	12005.8	17
27.35	22.55	24.1	75	39.31	11645.9	17.5
26.7	22.6	23.9	78	32.59	11456.5	18
26.05	22.55	23.65	81	27.99	11145.3	18.5
25.4	22.5	23.4	84	24.29	10928.8	19
25.25	22.55	23.4	85	20.53	10762.9	19.5
25.1	22.6	23.4	86	26.95	10885.8	20
25.05	22.55	23.35	86	21.79	10599.5	20.5
25	22.5	23.3	86	20.01	10279	21
24.85	22.5	23.25	87	19.87	10154.9	21.5
24.7	22.5	23.2	88	18.37	9734.53	22
24.7	22.45	23.2	87.5	18.93	9527.73	22.5
24.7	22.4	23.2	87	17.3	9182.9	23
24.45	22.1	22.9	86.5	17	8824.57	23.5
24.2	21.8	22.6	86	16.97	8546.38	0
24.05	21.85	22.6	87.5	16.56	8228.86	0.5
23.9	21.9	22.6	89	16.65	7918.95	1
23.9	22.05	22.7	89.5	16.31	7492.29	1.5
23.9	22.2	22.8	90	15.76	7186.94	2
24	22.1	22.75	89	15.23	7013.02	2.5
24.1	22	22.7	88	15.08	6869.14	3
24.05	21.95	22.65	88	14.88	6871.41	3.5
24	21.9	22.6	88	14.24	6850.93	4
24.15	21.9	22.65	87	15.2	7083.42	4.5
24.3	21.9	22.7	86	15.57	7270.34	5
24.5	21.9	22.75	85	16.52	7691.31	5.5
24.7	21.9	22.8	84	16.87	8258.1	6
25.45	21.75	22.95	80	16.95	8816.52	6.5
26.2	21.6	23.1	76	17.35	9451.05	7
27.7	21.55	23.55	69.5	18.82	10055.1	7.5
29.2	21.5	24	63	22.96	10679.7	8
31.05	20.8	24.2	55	28.13	11269.9	8.5
32.9	20.1	24.4	47	31.11	11583	9
31.25	20.9	24.35	55	43.38	11853.2	9.5
29.6	21.7	24.3	63	47.14	11953.4	10
29.15	21.3	23.9	63	55.41	11953.2	10.5
28.7	20.9	23.5	63	56.85	12093.2	11
28.3	20.2	22.95	61.5	61.82	12138.4	11.5
27.9	19.5	22.4	60	85.15	12221.8	12
28.05	19.95	22.75	61.5	227.26	12173.5	12.5
28.2	20.4	23.1	63	105.43	11920.7	13
27.35	21.15	23.25	69.5	47.55	11687.8	13.5
26.5	21.9	23.4	76	39.55	11706.9	14
27	21.3	23.2	71.5	35.55	11687.3	14.5
27.5	20.7	23	67	39	11715.5	15
26.65	20.85	22.8	71	37.68	11654.8	15.5
25.8	21	22.6	75	33.1	11478.1	16
25.1	21.1	22.45	78.5	27.79	11198.7	16.5
24.4	21.2	22.3	82	19.22	10926.5	17
24.25	20.5	21.8	79.5	17.04	10502	17.5
24.1	19.8	21.3	77	16.96	10190.8	18
23.6	20.45	21.55	83	16.62	9916.48	18.5
23.1	21.1	21.8	89	17.12	9696.05	19
22.55	21.1	21.6	92	17.01	9596.95	19.5
22	21.1	21.4	95	17.09	9490.96	20
21.75	20.75	21.1	94	17.71	9256.49	20.5
21.5	20.4	20.8	93	17.03	8957.9	21
21.4	20.25	20.65	93	17.01	8986.3	21.5
21.3	20.1	20.5	93	16.83	8693.55	22
21.4	20.35	20.7	94	17.26	8552.96	22.5
21.5	20.6	20.9	95	16.89	8352.74	23
21.5	20.55	20.9	94.5	17.07	8143.23	23.5
21.5	20.5	20.9	94	16.84	7934.73	0
21.45	20.35	20.75	93.5	16.76	7683.26	0.5
21.4	20.2	20.6	93	16.84	7504.84	1
21.55	20.35	20.75	93	16.89	7098.02	1.5
21.7	20.5	20.9	93	16.34	6797.4	2
21.8	20.45	20.9	92	15.83	6629.18	2.5
21.9	20.4	20.9	91	15.64	6575.36	3
21.8	20.6	21	93	15.34	6574.69	3.5
21.7	20.8	21.1	95	15.5	6589.03	4
21.7	20.7	21.05	94	15.69	6755.75	4.5
21.7	20.6	21	93	16.4	6979.26	5
21.8	20.65	21.05	93	17.22	7469.35	5.5
21.9	20.7	21.1	93	17.3	7974.32	6
22	20.75	21.2	92.5	17.33	8370.75	6.5
22.1	20.8	21.3	92	17.51	8853	7
22.55	20.7	21.35	89	18.45	9200.17	7.5
23	20.6	21.4	86	19.55	9555.25	8
23.3	20.8	21.65	85.5	19.87	9867.89	8.5
23.6	21	21.9	85	20.3	10059.5	9
23.85	20.95	21.95	83.5	23.93	10175.5	9.5
24.1	20.9	22	82	29.78	10279.8	10
24.1	20.9	22	82	20.9	10213.1	10.5
24.1	20.9	22	82	25.05	10294.4	11
23.85	20.75	21.8	82.5	27.76	10258.7	11.5
23.6	20.6	21.6	83	33.11	10399.5	12
24.05	20.45	21.7	80	35.86	10481	12.5
24.5	20.3	21.8	77	37.4	10553.4	13
24.95	20.25	21.9	75	43.4	10640.6	13.5
25.4	20.2	22	73	41.72	10684.8	14
25.9	20.25	22.2	71	44.52	10699.2	14.5
26.4	20.3	22.4	69	45.35	10739.9	15
26.2	20.2	22.3	69.5	46.02	10858	15.5
26	20.1	22.2	70	46.01	10857.2	16
25.4	20.15	22	73	44.91	10757.8	16.5
24.8	20.2	21.8	76	41.99	10658.7	17
24.6	20.4	21.85	77.5	34.89	10406	17.5
24.4	20.6	21.9	79	33.71	10196.3	18
24.25	20.7	21.9	80.5	27.5	9977.3	18.5
24.1	20.8	21.9	82	21.72	9794.11	19
24	20.85	21.9	82.5	19.72	9751.16	19.5
23.9	20.9	21.9	83	22.77	9826.18	20
23.85	21.1	22.05	84.5	19.83	9582.45	20.5
23.8	21.3	22.2	86	18.44	9248.37	21
23.8	21.4	22.25	86.5	18.08	9248.66	21.5
23.8	21.5	22.3	87	17	8966.41	22
23.85	21.6	22.35	87.5	18.02	8895.65	22.5
23.9	21.7	22.4	88	18.44	8615.16	23
23.9	21.7	22.4	88	22.62	8361.72	23.5
23.9	21.7	22.4	88	19	8104.87	0
23.85	21.75	22.45	88.5	17.83	7881.27	0.5
23.8	21.8	22.5	89	15.67	7559.35	1
23.8	21.85	22.5	89	16.39	7240.98	1.5
23.8	21.9	22.5	89	15.5	6826.04	2
23.75	21.9	22.5	89.5	15.23	6722.24	2.5
23.7	21.9	22.5	90	15.1	6593.01	3
23.7	21.9	22.5	90	15.08	6581.4	3.5
23.7	21.9	22.5	90	15.01	6617.17	4
23.75	21.95	22.55	90	15.52	6853.48	4.5
23.8	22	22.6	90	15.91	7103.7	5
23.85	21.9	22.55	89	16.7	7571.07	5.5
23.9	21.8	22.5	88	16.94	8042.76	6
23.9	21.55	22.35	86.5	17.32	8533.41	6.5
23.9	21.3	22.2	85	18.2	9018.78	7
24.1	21.1	22.15	83	18.93	9435.82	7.5
24.3	20.9	22.1	81	19.65	9753.08	8
24.05	21.05	22.1	83	19.58	9995.41	8.5
23.8	21.2	22.1	85	19.56	10158.9	9
23.65	21	21.9	85	19.67	10234.7	9.5
23.5	20.8	21.7	85	20.97	10301.3	10
23.95	20.3	21.55	80.5	23.08	10256.8	10.5
24.4	19.8	21.4	76	21.57	10248.7	11
24.55	19.75	21.45	75	21.22	10108.4	11.5
24.7	19.7	21.5	74	23.27	10101.1	12
24.6	19.4	21.3	73	26.23	10160.4	12.5
24.5	19.1	21.1	72	26.65	10142.7	13
24.45	19.5	21.3	74	26.47	10081.6	13.5
24.4	19.9	21.5	76	26.72	10055	14
23.5	20.1	21.3	81.5	26.67	10025.5	14.5
22.6	20.3	21.1	87	27.01	9973.01	15
22.6	19.9	20.85	85	33.49	9977.01	15.5
22.6	19.5	20.6	83	28.18	9917.13	16
22.8	18.95	20.35	79	26.83	9817.52	16.5
23	18.4	20.1	75	25.06	9681.23	17
23.1	18.4	20.15	74.5	19.15	9395.62	17.5
23.2	18.4	20.2	74	18.57	9248.5	18
23.15	18.4	20.15	74.5	17.26	9046.13	18.5
23.1	18.4	20.1	75	17	8951.65	19
23.05	18.5	20.15	75.5	17	8939.35	19.5
23	18.6	20.2	76	17	8894.28	20
23.05	18.9	20.4	77.5	17.24	8680.17	20.5
23.1	19.2	20.6	79	17	8458.42	21
23.1	19.5	20.8	80.5	17	8583.37	21.5
23.1	19.8	21	82	16.89	8159.51	22
23.15	19.7	20.95	81	17.65	8346.03	22.5
23.2	19.6	20.9	80	17.09	8319.7	23
22.75	19.85	20.9	83.5	18.64	8117.83	23.5
22.3	20.1	20.9	87	16.95	7871.83	0
21.95	20.15	20.8	89.5	16.45	7628.16	0.5
21.6	20.2	20.7	92	16.26	7315.9	1
21.35	20.1	20.55	92.5	16.13	6970.54	1.5
21.1	20	20.4	93	15.41	6673.78	2
21	19.95	20.35	93.5	15.17	6476.9	2.5
20.9	19.9	20.3	94	14.18	6348.48	3
20.85	19.8	20.2	93.5	12.67	6256.09	3.5
20.8	19.7	20.1	93	12.98	6292.35	4
20.75	19.65	20.05	93	13.68	6357.13	4.5
20.7	19.6	20	93	14.11	6430.64	5
20.75	19.65	20.05	93	14.57	6561.9	5.5
20.8	19.7	20.1	93	15.15	6742.74	6
21	19.85	20.25	93	16.16	7042.65	6.5
21.2	20	20.4	93	16.35	7403.45	7
21.7	20.1	20.65	90.5	16.85	7870.49	7.5
22.2	20.2	20.9	88	17.01	8244.2	8
23.3	20.65	21.55	85	18.54	8753.43	8.5
24.4	21.1	22.2	82	19.63	8925.34	9
25.6	21.35	22.75	77.5	22.58	9171.75	9.5
26.8	21.6	23.3	73	24.68	9260.62	10
27.25	21.85	23.6	72.5	26.05	9353.99	10.5
27.7	22.1	23.9	72	26.99	9463.53	11
27.85	21.75	23.75	69.5	26.17	9474.88	11.5
28	21.4	23.6	67	29.17	9692.05	12
27.35	21.5	23.45	70.5	30.7	9841.97	12.5
26.7	21.6	23.3	74	30.66	9945.72	13
27.3	21.7	23.55	72	33.33	10133.4	13.5
27.9	21.8	23.8	70	34.41	10236.6	14
28	21.7	23.75	69	31.22	10358.9	14.5
28.1	21.6	23.7	68	33.09	10466.1	15
27.65	21.9	23.75	71	33.25	10567	15.5
27.2	22.2	23.8	74	33.41	10652.5	16
27.4	22.25	23.9	73.5	31.16	10531.8	16.5
27.6	22.3	24	73	28.83	10495.7	17
27.55	22.4	24.05	73.5	23.3	10341.9	17.5
27.5	22.5	24.1	74	20.34	10080.9	18
26.6	22.2	23.65	77	17.32	9793.3	18.5
25.7	21.9	23.2	80	17.05	9547.13	19
25.15	21.7	22.85	81.5	17.68	9528.29	19.5
24.6	21.5	22.5	83	19.16	9508.77	20
24	21.65	22.4	87	18.86	9210.94	20.5
23.4	21.8	22.3	91	16.97	8924.9	21
23.1	21.3	21.9	90	17	8844.22	21.5
22.8	20.8	21.5	89	16.68	8553.35	22
22.5	20.65	21.3	89.5	16.53	8442.53	22.5
22.2	20.5	21.1	90	16.62	8106.88	23
22	19.9	20.65	88	16.56	7823.99	23.5
21.8	19.3	20.2	86	16.03	7550.04	0
21.85	19.2	20.15	85	15.47	7305.35	0.5
21.9	19.1	20.1	84	15.63	7060.81	1
21.85	18.1	19.5	79.5	15.61	6753.27	1.5
21.8	17.1	18.9	75	15.2	6505.18	2
21.8	16.75	18.7	73	14.3	6305.64	2.5
21.8	16.4	18.5	71	12.61	6250.31	3
21.75	16.6	18.6	72.5	10.8	6132.57	3.5
21.7	16.8	18.7	74	9.8	6044.62	4
21.65	16.55	18.55	73	10.41	6119.4	4.5
21.6	16.3	18.4	72	11.65	6260.28	5
21.6	16.25	18.35	71.5	12.06	6340.07	5.5
21.6	16.2	18.3	71	11.98	6358.22	6
21.75	16.35	18.45	71	12.9	6586.89	6.5
21.9	16.5	18.6	71	14.97	6799.04	7
22.1	16.45	18.65	70	15.62	7198.61	7.5
22.3	16.4	18.7	69	16.14	7511.25	8
22.5	16.45	18.8	68.5	16.48	7818.17	8.5
22.7	16.5	18.9	68	16.8	7994.45	9
22.85	16.6	19	68	16.87	8201.11	9.5
23	16.7	19.1	68	16.84	8295.35	10
23.15	16.75	19.2	67.5	16.94	8337.4	10.5
23.3	16.8	19.3	67	16.99	8337.64	11
23.5	16.75	19.35	66	17	8393.51	11.5
23.7	16.7	19.4	65	17	8401.53	12
23.95	16.45	19.35	63	17	8389.8	12.5
24.2	16.2	19.3	61	17	8328.88	13
24	16.35	19.3	62.5	16.97	8360.94	13.5
23.8	16.5	19.3	64	17	8288.56	14
23.55	16.65	19.3	65.5	17	8323.86	14.5
23.3	16.8	19.3	67	17	8347.82	15
23.3	17	19.4	68	17	8294.13	15.5
23.3	17.2	19.5	69	17	8332.13	16
23.1	17.6	19.65	71.5	17	8288.8	16.5
22.9	18	19.8	74	17	8390.64	17
22.5	18.95	20.25	80.5	17	8455.9	17.5
22.1	19.9	20.7	87	17	8467.78	18
22	19.9	20.65	87.5	17	8401.69	18.5
21.9	19.9	20.6	88	17	8361.36	19
21.7	20.25	20.75	91.5	17	8412.9	19.5
21.5	20.6	20.9	95	17	8478.99	20
21.55	20.7	21	95	17	8277.07	20.5
21.6	20.8	21.1	95	16.94	8106.93	21
21.6	20.9	21.15	95.5	16.97	8060.97	21.5
21.6	21	21.2	96	16.45	7884.02	22
21.45	20.85	21.05	96	16.6	7820.18	22.5
21.3	20.7	20.9	96	16.11	7521.46	23
21.15	20.55	20.75	96	16.68	7332.05	23.5
21	20.4	20.6	96	16.35	7176.68	0
20.65	20.15	20.3	97	15.54	6961.3	0.5
20.3	19.9	20	98	15.48	6799.2	1
20.25	19.85	19.95	98	15.28	6529.2	1.5
20.2	19.8	19.9	98	15.13	6353.54	2
20.2	19.7	19.85	97	14.43	6248.26	2.5
20.2	19.6	19.8	96	13.08	6218.36	3
20.45	19.95	20.1	97	12.78	6255	3.5
20.7	20.3	20.4	98	12.6	6339.9	4
21	20.65	20.75	98	14.8	6535.7	4.5
21.3	21	21.1	98	15.4	6819.02	5
21	20.65	20.75	98	16.36	7392.41	5.5
20.7	20.3	20.4	98	16.07	7875.57	6
21	20.5	20.65	97	16.37	8309.72	6.5
21.3	20.7	20.9	96	16.61	8741.15	7
21.3	20.7	20.9	96	17.01	9235.07	7.5
21.3	20.7	20.9	96	18.25	9687.05	8
21.8	20.95	21.25	95	18.78	9978.28	8.5
22.3	21.2	21.6	94	19.05	10113.5	9
22.5	21.1	21.6	92	19.18	10306.5	9.5
22.7	21	21.6	90	19.09	10390.3	10
23.5	21.55	22.2	89	19.09	10493.9	10.5
24.3	22.1	22.8	88	20.92	10618.7	11
24.45	22.4	23.05	88.5	23.34	10646.8	11.5
24.6	22.7	23.3	89	24.08	10723.5	12
24.95	22.15	23.05	84.5	25.42	10843.4	12.5
25.3	21.6	22.8	80	26.07	10817.9	13
25.15	21.95	23	82.5	21.26	10800.8	13.5
25	22.3	23.2	85	19.3	10723.6	14
25.05	22.15	23.1	84	19.35	10751.9	14.5
25.1	22	23	83	19.33	10767.5	15
24.85	22.15	23.05	85	19.24	10773.8	15.5
24.6	22.3	23.1	87	19.24	10676.7	16
24.3	22.5	23.1	89.5	19.2	10606.9	16.5
24	22.7	23.1	92	19.18	10516.8	17
23.8	22.55	22.95	92.5	18.75	10270.9	17.5
23.6	22.4	22.8	93	17.6	10082.4	18
23.4	22.35	22.7	94	16.97	9726.76	18.5
23.2	22.3	22.6	95	17	9466.53	19
23.35	22.2	22.6	93.5	17.55	9497.47	19.5
23.5	22.1	22.6	92	17.63	9498.94	20
23.4	22.2	22.6	93	18.57	9237.33	20.5
23.3	22.3	22.6	94	17.17	8875.35	21
23.2	22.1	22.45	93.5	18.13	8893.44	21.5
23.1	21.9	22.3	93	17.26	8682.86	22
22.95	21.8	22.2	93.5	17.07	8573.35	22.5
22.8	21.7	22.1	94	16.76	8327.7	23
22.65	21.65	22	94.5	16.92	8159.04	23.5
22.5	21.6	21.9	95	16.56	7951.12	0
22.4	21.6	21.85	95.5	15.82	7721.88	0.5
22.3	21.6	21.8	96	15.66	7492.65	1
22.35	21.7	21.9	96	15.61	7124.76	1.5
22.4	21.8	22	96	15.13	6839.6	2
22.3	21.7	21.9	96	15.04	6637.94	2.5
22.2	21.6	21.8	96	14.5	6580.94	3
22.2	21.55	21.75	96	13.41	6515.39	3.5
22.2	21.5	21.7	96	13.05	6521.97	4
21.95	21.25	21.45	96	14.41	6706.53	4.5
21.7	21	21.2	96	15.21	7094.23	5
21.85	21.3	21.45	97	16.21	7612.1	5.5
22	21.6	21.7	98	16.25	8173.54	6
21.85	21.45	21.55	98	16.64	8559.74	6.5
21.7	21.3	21.4	98	16.87	9084.15	7
21.75	21.05	21.25	96	17.95	9443.92	7.5
21.8	20.8	21.1	94	18.31	9712.17	8
22.05	21.2	21.45	95	18.77	10053.4	8.5
22.3	21.6	21.8	96	18.99	10177.3	9
22.55	21.85	22.05	96	19.12	10353.4	9.5
22.8	22.1	22.3	96	18.99	10406.7	10
23.15	22.05	22.4	93.5	18.89	10498.4	10.5
23.5	22	22.5	91	18.99	10555.3	11
22.9	21.65	22.05	92.5	18.86	10451.1	11.5
22.3	21.3	21.6	94	20.01	10488.9	12
22.65	21.4	21.8	92.5	23.4	10566.4	12.5
23	21.5	22	91	24.47	10530.6	13
23.5	21.25	22	87	25.89	10578.9	13.5
24	21	22	83	25.93	10496.3	14
24.5	21	22.2	81	26.33	10541.9	14.5
25	21	22.4	79	25.91	10570.8	15
25.1	20.75	22.25	77	26.21	10589.7	15.5
25.2	20.5	22.1	75	24.15	10545.1	16
26.8	20.55	22.65	69	24.11	10471.1	16.5
28.4	20.6	23.2	63	20.25	10421.5	17
27.7	20.7	23.05	66	18.96	10116.5	17.5
27	20.8	22.9	69	17.9	9942.44	18
26.2	20.25	22.3	70	17.1	9636.63	18.5
25.4	19.7	21.7	71	16.97	9414.69	19
24.85	20.1	21.75	75	17.05	9398.21	19.5
24.3	20.5	21.8	79	17	9473.76	20
23.9	19.95	21.35	78.5	17.7	9251.7	20.5
23.5	19.4	20.9	78	16.92	8932.56	21
23.1	18.75	20.35	76.5	17.05	8904.89	21.5
22.7	18.1	19.8	75	16.27	8621.44	22
22.6	18.2	19.85	76	16.73	8580.33	22.5
22.5	18.3	19.9	77	16.47	8319.25	23
22.4	18.25	19.8	77.5	16.5	8098.73	23.5
22.3	18.2	19.7	78	15.96	7885.52	0
22.15	18.35	19.75	79.5	15.53	7616.37	0.5
22	18.5	19.8	81	15.36	7406.73	1
21.65	18.55	19.7	83	15.26	7036.89	1.5
21.3	18.6	19.6	85	14.12	6737.7	2
21.35	18.75	19.7	85.5	12.31	6552.83	2.5
21.4	18.9	19.8	86	12	6461.2	3
21.35	18.85	19.75	86	10.49	6450.04	3.5
21.3	18.8	19.7	86	11.25	6483.65	4
21.5	18.75	19.75	84.5	12.68	6665.74	4.5
21.7	18.7	19.8	83	14.62	6930.32	5
21.85	18.45	19.7	81	15.38	7407.29	5.5
22	18.2	19.6	79	15.71	7891.26	6
22.2	18.15	19.65	78	16.49	8327.82	6.5
22.4	18.1	19.7	77	16.41	8785.49	7
22.5	18.15	19.75	76.5	16.69	9186.57	7.5
22.6	18.2	19.8	76	16.89	9488.72	8
22.55	18.2	19.8	76.5	16.97	9766.28	8.5
22.5	18.2	19.8	77	17	9833.75	9
21.75	18.75	19.85	83.5	17.18	9896.59	9.5
21	19.3	19.9	90	17.75	9883.1	10
20.8	19.1	19.7	90	17.72	9960.4	10.5
20.6	18.9	19.5	90	18.15	9977.47	11
20.6	18.9	19.5	90	18.1	9906.25	11.5
20.6	18.9	19.5	90	18.12	9863.68	12
20.35	18.95	19.45	91.5	18.08	9872.4	12.5
20.1	19	19.4	93	17.93	9800.81	13
20.25	18.25	19	88	17.87	9690.04	13.5
20.4	17.5	18.6	83	18.03	9719.19	14
20.35	17.35	18.5	82.5	18.12	9680.26	14.5
20.3	17.2	18.4	82	18.2	9638.44	15
20.35	17	18.3	81	18.04	9596.41	15.5
20.4	16.8	18.2	80	17.95	9556.91	16
20.05	16.45	17.85	80	17.88	9536.4	16.5
19.7	16.1	17.5	80	17.67	9432.81	17
19.9	16.1	17.6	79	17.13	9159.46	17.5
20.1	16.1	17.7	78	16.94	8974.79	18
20	15.9	17.55	77.5	16.84	8738.55	18.5
19.9	15.7	17.4	77	16.84	8611.33	19
19.7	15.2	17.05	75.5	16.84	8612.93	19.5
19.5	14.7	16.7	74	16.68	8585.16	20
19.75	14.9	16.9	73.5	16.89	8372.67	20.5
20	15.1	17.1	73	16.48	8055.05	21
19.95	14.55	16.8	71	16.51	8171.46	21.5
19.9	14	16.5	69	15.67	8064.67	22
20	14.15	16.6	69	16.76	8061.79	22.5
20.1	14.3	16.7	69	16	7944.41	23
19.95	14.6	16.8	71	16.57	7803.56	23.5
19.8	14.9	16.9	73	15.94	7652.89	0
19.75	15	16.95	74	15.25	7422.85	0.5
19.7	15.1	17	75	15.25	7174.09	1
19.75	14.85	16.9	73.5	15.27	6860.2	1.5
19.8	14.6	16.8	72	14.77	6555.67	2
19.9	14.75	16.9	72	12.85	6353.52	2.5
20	14.9	17	72	12.15	6266.27	3
19.9	15.05	17.05	73.5	11.41	6203.51	3.5
19.8	15.2	17.1	75	11.86	6288.27	4
19.6	15.55	17.2	77.5	13.21	6496.01	4.5
19.4	15.9	17.3	80	14.9	6759.18	5
19.85	15	17	74	15.33	7218.59	5.5
20.3	14.1	16.7	68	16.41	7721.98	6
20.6	13.95	16.75	66	16.44	8075.41	6.5
20.9	13.8	16.8	64	16.6	8495.9	7
21	14.05	16.95	64.5	16.83	8844.95	7.5
21.1	14.3	17.1	65	16.94	9069.76	8
21.45	14.1	17.15	63	16.97	9380.04	8.5
21.8	13.9	17.2	61	17	9477.19	9
22.3	14	17.45	59.5	18.22	9652.65	9.5
22.8	14.1	17.7	58	18.02	9653.56	10
23	14.45	17.95	58.5	17.49	9641.16	10.5
23.2	14.8	18.2	59	17.83	9719.09	11
23.3	15.1	18.4	60	17.94	9590.93	11.5
23.4	15.4	18.6	61	20.39	9583.23	12
22.2	16.7	18.85	72	23.78	9624.63	12.5
21	18	19.1	83	26.42	9604.76	13
21.1	17.35	18.8	79.5	26.78	9554.44	13.5
21.2	16.7	18.5	76	33.11	9500.4	14
21.3	16.85	18.6	76	27.85	9469.9	14.5
21.4	17	18.7	76	28.45	9437.05	15
21.25	17.2	18.75	77.5	72.04	9464.7	15.5
21.1	17.4	18.8	79	68.26	9405.91	16
21.6	16.6	18.55	73	27.01	9331.34	16.5
22.1	15.8	18.3	67	24.2	9318.01	17
22.1	16.05	18.45	68.5	26.07	9197.46	17.5
22.1	16.3	18.6	70	26.54	9102.9	18
21.65	16.8	18.7	74	18.28	8909.12	18.5
21.2	17.3	18.8	78	16.9	8766.57	19
21.4	16.9	18.65	75.5	20.02	8871.83	19.5
21.6	16.5	18.5	73	18.26	8966.51	20
21.75	16.2	18.4	71	19.3	8658.19	20.5
21.9	15.9	18.3	69	17.47	8364.87	21
21.45	16.5	18.45	73.5	17.82	8502.54	21.5
21	17.1	18.6	78	17.48	8412.1	22
21	17	18.55	77.5	17.46	8392.24	22.5
21	16.9	18.5	77	16.97	8204.03	23
21.35	16.45	18.4	73.5	17.3	8016.52	23.5
21.7	16	18.3	70	16.73	7845.32	0
21.7	15.85	18.2	69.5	16.44	7582.77	0.5
21.7	15.7	18.1	69	16.44	7336.31	1
21.6	15.6	18	69	16.31	6998.8	1.5
21.5	15.5	17.9	69	15.47	6675.61	2
21.35	15.6	17.9	70	15.13	6449.9	2.5
21.2	15.7	17.9	71	15.1	6388.25	3
21.15	15.95	18.05	72.5	15.06	6319.94	3.5
21.1	16.2	18.2	74	15.1	6390.41	4
21.2	15.85	18	72	15.13	6543.63	4.5
21.3	15.5	17.8	70	15.5	6830.56	5
21.5	15.65	18	69.5	16.56	7258.82	5.5
21.7	15.8	18.2	69	16.93	7820.56	6
21.2	16.7	18.5	75.5	16.87	8217.26	6.5
20.7	17.6	18.8	82	16.79	8671.59	7
21.05	17.65	18.95	80.5	17.67	9063.45	7.5
21.4	17.7	19.1	79	17.65	9297.49	8
22.45	17.1	19.15	72	19.09	9670.39	8.5
23.5	16.5	19.2	65	21.87	9809.69	9
23.75	16.25	19.15	63	24.82	9906.2	9.5
24	16	19.1	61	18.08	9919.21	10
24.15	16.3	19.35	61.5	17.77	9951.54	10.5
24.3	16.6	19.6	62	20.79	9970.95	11
24.3	17	19.8	63.5	21.6	9907.69	11.5
24.3	17.4	20	65	24.86	9886.67	12
24.65	17.25	20.05	63.5	26.62	9890.75	12.5
25	17.1	20.1	62	37.07	9849.19	13
25.3	16.55	19.9	58.5	28.96	9813.17	13.5
25.6	16	19.7	55	34.45	9809.4	14
25.85	16.1	19.85	54.5	42.48	9825.27	14.5
26.1	16.2	20	54	51.68	9849.94	15
25.7	16.4	19.95	56.5	58.52	9917.8	15.5
25.3	16.6	19.9	59	44.4	9953.95	16
25.1	17.25	20.2	62	30.71	9848.62	16.5
24.9	17.9	20.5	65	26.25	9676.1	17
24.6	18	20.45	66.5	23.96	9343.67	17.5
24.3	18.1	20.4	68	23.47	9205.73	18
23.7	18.4	20.35	72	21.41	8988.58	18.5
23.1	18.7	20.3	76	18.41	8817.85	19
23	18.55	20.2	76	21.17	8851.19	19.5
22.9	18.4	20.1	76	19.58	8906.23	20
22.85	18.45	20.1	76.5	19.42	8747.47	20.5
22.8	18.5	20.1	77	18.09	8509.23	21
22.7	18.5	20.05	77.5	18.2	8598.61	21.5
22.6	18.5	20	78	16.89	8454.67	22
22.4	18.15	19.75	77	17.21	8396.6	22.5
22.2	17.8	19.5	76	16.89	8196.7	23
21.8	17.85	19.35	78	17.46	8100.4	23.5
21.4	17.9	19.2	80	16.87	7882.62	0
21.2	17.95	19.15	81.5	16.53	7625.77	0.5
21	18	19.1	83	16.41	7309.37	1
21	17.8	19	82	16.56	7013.87	1.5
21	17.6	18.9	81	15.28	6612.52	2
21.05	17.45	18.85	80	15.15	6451.88	2.5
21.1	17.3	18.8	79	15.07	6301.91	3
20.95	17.4	18.8	80	14.63	6224.13	3.5
20.8	17.5	18.8	81	14.47	6199.52	4
20.8	17.6	18.85	81.5	14.98	6328.77	4.5
20.8	17.7	18.9	82	14.99	6362.91	5
20.85	17.85	19	83	15.08	6540.52	5.5
20.9	18	19.1	84	15.32	6729.46	6
21.15	18.2	19.3	83.5	16.29	7027.22	6.5
21.4	18.4	19.5	83	16.37	7443.98	7
22.4	18.7	20.05	79.5	16.89	7935.2	7.5
23.4	19	20.6	76	17.25	8387.08	8
24.4	19.35	21.15	73.5	18.02	8799.82	8.5
25.4	19.7	21.7	71	20.76	9025.12	9
26.45	19.7	22.05	67	27.42	9225.24	9.5
27.5	19.7	22.4	63	30.12	9362.37	10
27.5	19.7	22.4	63	31.78	9513.62	10.5
27.5	19.7	22.4	63	39.27	9622.42	11
27.25	19.75	22.35	64	40.34	9612.35	11.5
27	19.8	22.3	65	45.31	9808.23	12
27.2	20.1	22.55	65.5	57.5	9912.74	12.5
27.4	20.4	22.8	66	51.03	9960.13	13
27.15	20.2	22.6	66	76.79	10084	13.5
26.9	20	22.4	66	104.89	10161.7	14
26.85	19.85	22.3	65.5	110.63	10303.7	14.5
26.8	19.7	22.2	65	204.3	10428.5	15
26.75	19.55	22.1	64.5	216.81	10485.2	15.5
26.7	19.4	22	64	214.89	10521.9	16
26.9	19.25	21.95	63	103.02	10470.9	16.5
27.1	19.1	21.9	62	100	10434.6	17
26.65	19.15	21.8	63.5	95.98	10239.1	17.5
26.2	19.2	21.7	65	63.57	10089.9	18
25.55	19.2	21.45	68	38.94	9905.4	18.5
24.9	19.2	21.2	71	31.83	9778.23	19
24.55	19.55	21.3	74	30	9650.69	19.5
24.2	19.9	21.4	77	30.27	9764.21	20
23.95	20.1	21.45	79	30.87	9501.8	20.5
23.7	20.3	21.5	81	28.89	9258.88	21
23.6	20.3	21.45	81.5	22.61	9114.2	21.5
23.5	20.3	21.4	82	19.49	8867.76	22
23.3	20.25	21.3	83	21.43	8728.48	22.5
23.1	20.2	21.2	84	18.57	8293.14	23
22.95	20.2	21.15	84.5	17	8010.44	23.5
22.8	20.2	21.1	85	16.76	7724.04	0
22.6	20.3	21.1	86.5	16.67	7443.36	0.5
22.4	20.4	21.1	88	16.62	7238.99	1
22.2	20.3	20.95	89	16.67	6896.11	1.5
22	20.2	20.8	90	15.88	6605.11	2
21.85	20.2	20.75	90.5	15.45	6453.82	2.5
21.7	20.2	20.7	91	15.43	6342.88	3
21.75	20.15	20.7	90.5	15.08	6259.67	3.5
21.8	20.1	20.7	90	14.98	6261.11	4
21.55	20	20.55	91	15.33	6326.89	4.5
21.3	19.9	20.4	92	15.12	6344.64	5
21.25	20.05	20.5	93	14.9	6380.08	5.5
21.2	20.2	20.6	94	15.1	6470.44	6
21.55	20.2	20.7	92	15.22	6701.51	6.5
21.9	20.2	20.8	90	16.11	7044.16	7
22.65	20	20.95	85	16.74	7510.42	7.5
23.4	19.8	21.1	80	16.97	7910.65	8
24.7	20.3	21.85	76.5	17.78	8447.45	8.5
26	20.8	22.6	73	20.71	8799.4	9
26.35	20.8	22.7	71.5	26	9166.78	9.5
26.7	20.8	22.8	70	35.17	9417.49	10
26.75	20.55	22.65	69	38.55	9704.74	10.5
26.8	20.3	22.5	68	35.36	9891.39	11
27.1	19.65	22.25	64	39.85	10065.1	11.5
27.4	19	22	60	54.06	10217.7	12
27.55	18.95	22	59.5	38.25	10266.1	12.5
27.7	18.9	22	59	45.03	10337.7	13
27.7	19.05	22.1	59.5	51.32	10317.3	13.5
27.7	19.2	22.2	60	69.23	10407.7	14
27.45	19.25	22.15	61	76.3	10453.9	14.5
27.2	19.3	22.1	62	90.41	10511	15
27.3	19.15	22.05	61	84.4	10478.7	15.5
27.4	19	22	60	98.4	10510.5	16
27	19.1	21.9	62	90.77	10445	16.5
26.6	19.2	21.8	64	90.69	10434.1	17
26.2	19.45	21.8	66.5	73.65	10386	17.5
25.8	19.7	21.8	69	75.4	10287.2	18
25	19.75	21.6	72.5	49.82	10087.7	18.5
24.2	19.8	21.4	76	48.8	9905.12	19
23.95	19.85	21.3	77.5	41.08	9830.17	19.5
23.7	19.9	21.2	79	38.93	9960.94	20
23.65	19.75	21.1	78.5	31.14	9727.41	20.5
23.6	19.6	21	78	29.24	9411.65	21
23.55	19.55	20.95	78	25.86	9196.59	21.5
23.5	19.5	20.9	78	18.66	8779.61	22
23.3	19.5	20.85	79	21.38	8544.82	22.5
23.1	19.5	20.8	80	17.32	8147.84	23
22.95	19.5	20.75	81	16.97	7885.32	23.5
22.8	19.5	20.7	82	16.84	7638.39	0
22.65	19.5	20.65	82.5	16.73	7410.15	0.5
22.5	19.5	20.6	83	16.74	7252.12	1
22.3	19.65	20.6	85	16.55	6892.53	1.5
22.1	19.8	20.6	87	16.81	6778.72	2
22	19.85	20.6	87.5	16.85	6642.67	2.5
21.9	19.9	20.6	88	16.78	6590.63	3
21.85	19.85	20.55	88	16.84	6594.78	3.5
21.8	19.8	20.5	88	16.84	6714.81	4
21.8	19.9	20.55	89	16.76	6911.09	4.5
21.8	20	20.6	90	16.84	7200.03	5
21.85	20.05	20.65	90	16.92	7700.33	5.5
21.9	20.1	20.7	90	16.97	8203.95	6
22.5	20.3	21.05	87.5	16.67	8684.39	6.5
23.1	20.5	21.4	85	19.04	9263	7
23.85	20.8	21.85	83	24.16	9870.19	7.5
24.6	21.1	22.3	81	37.62	10287.3	8
25.3	21.1	22.55	77.5	38.33	10703.8	8.5
26	21.1	22.8	74	40.22	11028.2	9
26.05	20.95	22.7	73.5	60.69	11330.8	9.5
26.1	20.8	22.6	73	90.5	11495.4	10
26.55	20.7	22.7	70.5	162.28	11679.4	10.5
27	20.6	22.8	68	246.37	11842.6	11
26.65	20.5	22.6	69	240.9	11958.9	11.5
26.3	20.4	22.4	70	255.14	12134	12
26.3	20.45	22.45	70	258.77	12295.2	12.5
26.3	20.5	22.5	70	269.65	12382.4	13
26.7	20.5	22.6	68.5	251.9	12468.5	13.5
27.1	20.5	22.7	67	298.97	12507.1	14
27.15	20.5	22.75	67	529.95	12575.7	14.5
27.2	20.5	22.8	67	312.06	12605.9	15
27.25	20.5	22.8	66.5	375.52	12651.3	15.5
27.3	20.5	22.8	66	516.46	12674.6	16
26.75	20.8	22.8	70	255.85	12607.7	16.5
26.2	21.1	22.8	74	134.65	12531.6	17
26.05	20.65	22.5	72.5	98.98	12151.7	17.5
25.9	20.2	22.2	71	82.78	11967.1	18
25.5	20.4	22.15	73.5	34.21	11595	18.5
25.1	20.6	22.1	76	31.37	11350.4	19
25	20.7	22.15	77	30.82	11265.8	19.5
24.9	20.8	22.2	78	30.69	11153.3	20
24.5	21.1	22.25	81.5	31.29	10803.7	20.5
24.1	21.4	22.3	85	26.48	10407.4	21
23.95	21.4	22.25	85.5	22.32	10157.9	21.5
23.8	21.4	22.2	86	19.15	9716.62	22
23.65	21.35	22.1	86.5	18.7	9450.59	22.5
23.5	21.3	22	87	17.37	9063.11	23
23.35	21.35	22	88.5	17.86	8769.53	23.5
23.2	21.4	22	90	16.88	8415.95	0
22.95	21.3	21.85	90.5	16.92	8118.67	0.5
22.7	21.2	21.7	91	17	7862.21	1
22.65	21.25	21.7	91.5	16.79	7512.63	1.5
22.6	21.3	21.7	92	16.43	7160.44	2
22.75	21.35	21.8	91.5	16.17	7010.57	2.5
22.9	21.4	21.9	91	15.84	6866.04	3
22.8	21.3	21.8	91	15.97	6839.22	3.5
22.7	21.2	21.7	91	16.14	6943.49	4
22.45	20	20.85	86	16.67	7153.9	4.5
22.2	18.8	20	81	16.79	7396.6	5
21.8	18.5	19.7	81.5	16.97	7903.75	5.5
21.4	18.2	19.4	82	18.78	8383.07	6
21.55	18.1	19.4	81	17.91	8830.33	6.5
21.7	18	19.4	80	18.9	9260.73	7
21.7	17.85	19.3	79	18.68	9653.31	7.5
21.7	17.7	19.2	78	21.87	9951.2	8
22.1	17.75	19.4	76.5	24.81	10231.1	8.5
22.5	17.8	19.6	75	24.21	10295.8	9
22.4	17.55	19.4	74	25.86	10340.5	9.5
22.3	17.3	19.2	73	27.67	10383.2	10
22.85	17.4	19.45	71	27.78	10501	10.5
23.4	17.5	19.7	69	31.04	10552.7	11
23	17.4	19.5	70.5	32.12	10597.3	11.5
22.6	17.3	19.3	72	32.59	10582.6	12
22.15	17.4	19.2	74.5	33.1	10591.7	12.5
21.7	17.5	19.1	77	33.09	10533.9	13
21.6	17.15	18.85	76	33.17	10444.1	13.5
21.5	16.8	18.6	75	33.18	10384.5	14
21.45	17.4	18.95	78	32.9	10300.1	14.5
21.4	18	19.3	81	32.88	10255.3	15
21.25	17.7	19.05	80	31.63	10194.3	15.5
21.1	17.4	18.8	79	32	10050.9	16
20.8	17.5	18.75	81	32.18	10042.2	16.5
20.5	17.6	18.7	83	28.11	9902.89	17
20.4	18	18.9	86	22.41	9666.03	17.5
20.3	18.4	19.1	89	19.46	9514.65	18
20.25	18.15	18.95	88	18.6	9297.07	18.5
20.2	17.9	18.8	87	17.12	9202.34	19
20.1	18.2	18.95	89	18.82	9202.5	19.5
20	18.5	19.1	91	18.6	9116.57	20
19.95	18.5	19.05	91.5	18.75	8865.12	20.5
19.9	18.5	19	92	18.22	8656.65	21
20.05	18.4	19	90.5	18.6	8667.77	21.5
20.2	18.3	19	89	17.55	8458.54	22
19.9	18.35	18.95	91	17.26	8399.33	22.5
19.6	18.4	18.9	93	16.76	7962.34	23
19.45	18.25	18.75	93	16.89	7742.36	23.5
19.3	18.1	18.6	93	16.96	7791.55	0
19.15	17.9	18.4	92.5	16.47	7621.57	0.5
19	17.7	18.2	92	16.6	7380.14	1
18.8	16.95	17.7	89	16.54	7005.26	1.5
18.6	16.2	17.2	86	15.45	6728.17	2
18.6	15.7	16.9	83.5	15.16	6438.65	2.5
18.6	15.2	16.6	81	15.1	6430.25	3
18.7	15.3	16.7	81	15.12	6404.41	3.5
18.8	15.4	16.8	81	15.11	6423.95	4
19.05	15.8	17.1	81.5	15.43	6606.15	4.5
19.3	16.2	17.4	82	16.29	6901.68	5
19.45	16.5	17.65	83	16.95	7473.28	5.5
19.6	16.8	17.9	84	17	7987.91	6
19.7	16.9	18	84	17.67	8392.92	6.5
19.8	17	18.1	84	19.72	8798.32	7
19.6	17.5	18.3	88	18.57	9083.23	7.5
19.4	18	18.5	92	21.01	9334.44	8
19.25	18.15	18.55	93.5	20.65	9584.56	8.5
19.1	18.3	18.6	95	22.2	9703.74	9
19.65	19	19.25	96	23.08	9764.77	9.5
20.2	19.7	19.9	97	24.81	9843.71	10
20.2	19.55	19.8	96	27.07	9874.99	10.5
20.2	19.4	19.7	95	27.91	9902.48	11
20.25	19.55	19.8	95.5	27.54	9814.08	11.5
20.3	19.7	19.9	96	29.48	9808.93	12
20.3	19.55	19.8	95.5	31.65	9888.5	12.5
20.3	19.4	19.7	95	31.56	9850.8	13
20.45	19.35	19.75	93.5	31.6	9823.25	13.5
20.6	19.3	19.8	92	37.25	9789.83	14
21	18.6	19.5	86	40.5	9751.41	14.5
21.4	17.9	19.2	80	40.8	9707.71	15
21.7	17.55	19.15	77	40.31	9701.41	15.5
22	17.2	19.1	74	40.23	9715.6	16
22	16.7	18.8	72	39.97	9594.33	16.5
22	16.2	18.5	70	36.86	9529.56	17
22.15	16.2	18.55	69	25.07	9227.13	17.5
22.3	16.2	18.6	68	21.8	9120.39	18
22	16.15	18.45	69	17.17	8929.17	18.5
21.7	16.1	18.3	70	17.02	8816.94	19
21.7	16.45	18.5	72	17.61	8836.12	19.5
21.7	16.8	18.7	74	17.71	8893.24	20
21.7	16.8	18.7	74	17.81	8688.91	20.5
21.7	16.8	18.7	74	17.84	8460.12	21
21.7	17	18.8	75	18.47	8522.1	21.5
21.7	17.2	18.9	76	18.26	8434.08	22
21.65	17.4	19	77	18.82	8434.89	22.5
21.6	17.6	19.1	78	18.2	8224.31	23
21.45	17.85	19.2	80	17.84	8038.39	23.5
21.3	18.1	19.3	82	17	7803.1	0
21.25	17.95	19.2	81.5	16.94	7569.55	0.5
21.2	17.8	19.1	81	16.68	7278.44	1
21.2	17.65	19	80	16.85	6955.13	1.5
21.2	17.5	18.9	79	15.61	6626.18	2
21.2	17.5	18.9	79	15.1	6384.53	2.5
21.2	17.5	18.9	79	15.08	6264.73	3
21.15	17.35	18.8	78.5	14.51	6215.56	3.5
21.1	17.2	18.7	78	14.4	6216.4	4
20.9	17.85	19	82.5	15.14	6289.84	4.5
20.7	18.5	19.3	87	15.17	6352.27	5
20.7	18.15	19.1	85	14.42	6519.05	5.5
20.7	17.8	18.9	83	15.15	6619.86	6
20.95	17.7	18.95	81.5	16.06	6840.94	6.5
21.2	17.6	19	80	16.61	7120.94	7
21.5	17.65	19.15	79	16.81	7494.77	7.5
21.8	17.7	19.3	78	17.08	7780.35	8
22.2	17.85	19.5	76.5	17.65	8218.74	8.5
22.6	18	19.7	75	18.62	8415.95	9
23.1	18.45	20.15	75	20.25	8643.58	9.5
23.6	18.9	20.6	75	20.49	8722.67	10
23.7	19.1	20.75	75.5	27.31	8837.99	10.5
23.8	19.3	20.9	76	28.29	8922.33	11
24.35	19.65	21.3	75	29.3	9019.07	11.5
24.9	20	21.7	74	29.9	9057.3	12
25.25	20.15	21.9	73.5	27.79	9077.63	12.5
25.6	20.3	22.1	73	33.03	9083.57	13
25.85	20.25	22.15	71.5	30.73	9089.64	13.5
26.1	20.2	22.2	70	44.93	9128.63	14
25.5	20.7	22.35	75	39.5	9229.15	14.5
24.9	21.2	22.5	80	53.44	9240.8	15
25.15	20.95	22.4	77.5	30.69	9337.65	15.5
25.4	20.7	22.3	75	20.19	9373.84	16
25.15	20.75	22.25	76.5	19.08	9393.02	16.5
24.9	20.8	22.2	78	22.61	9404.52	17
24.5	20.8	22.05	80	19.5	9370.14	17.5
24.1	20.8	21.9	82	16.84	9223.39	18
23.85	20.75	21.8	83	39.16	9099.11	18.5
23.6	20.7	21.7	84	31.41	8965.52	19
23.25	20.5	21.45	84.5	32.35	9043.75	19.5
22.9	20.3	21.2	85	33.41	9187.41	20
22.85	20.5	21.3	86.5	30.1	9014.76	20.5
22.8	20.7	21.4	88	25.58	8759.32	21
22.8	20.7	21.4	88	20.66	8675.54	21.5
22.8	20.7	21.4	88	18.69	8570.94	22
22.8	20.85	21.5	89	23.42	8498.02	22.5
22.8	21	21.6	90	20.76	8302.41	23
22.8	21.05	21.65	90	19.1	8034.02	23.5
22.8	21.1	21.7	90	16.95	7829.23	0
22.85	21.1	21.7	90	16.76	7578.52	0.5
22.9	21.1	21.7	90	16.73	7347.73	1
22.9	21.1	21.7	90	16.75	7006.83	1.5
22.9	21.1	21.7	90	16.35	6767.55	2
22.9	21.25	21.8	90.5	15.63	6523.86	2.5
22.9	21.4	21.9	91	15.55	6471.68	3
22.8	21.2	21.75	90.5	15.5	6412.55	3.5
22.7	21	21.6	90	15.56	6501.77	4
22.5	21.1	21.6	92	15.77	6702.48	4.5
22.3	21.2	21.6	94	16.37	6908.18	5
22.3	21.2	21.6	94	16.95	7401.5	5.5
22.3	21.2	21.6	94	17.04	7812.85	6
22.6	21.15	21.65	92	17.82	8283.66	6.5
22.9	21.1	21.7	90	18.99	8720.33	7
23.35	21.05	21.85	87	19.65	9153.76	7.5
23.8	21	22	84	27.78	9513.51	8
25.1	21.25	22.55	79.5	31	9965.63	8.5
26.4	21.5	23.1	75	31.06	10117.3	9
26.65	21.6	23.25	74	36.05	10344.2	9.5
26.9	21.7	23.4	73	40.11	10554.4	10
26.9	21.45	23.25	72	48.94	10722.3	10.5
26.9	21.2	23.1	71	77.82	10896.8	11
26.55	20.9	22.8	71	90.66	11060	11.5
26.2	20.6	22.5	71	91.07	11252	12
26.45	20.55	22.55	70	91.47	11426.9	12.5
26.7	20.5	22.6	69	91.75	11551.3	13
26.55	20.85	22.75	71	92.23	11740.9	13.5
26.4	21.2	22.9	73	200.76	11832.9	14
26.8	21.05	22.95	71	92.7	11929.1	14.5
27.2	20.9	23	69	69.07	11938.2	15
27.05	20.45	22.7	67.5	72.36	11929.7	15.5
26.9	20	22.4	66	63.62	11952.9	16
26.65	19.9	22.25	66.5	45.38	11682.3	16.5
26.4	19.8	22.1	67	45.01	11447.9	17
25.55	19.55	21.65	69.5	33.73	10982.8	17.5
24.7	19.3	21.2	72	30.83	10704.7	18
24.35	19.5	21.2	74.5	23.38	10283.8	18.5
24	19.7	21.2	77	20.03	10126.8	19
23.8	19.65	21.1	77.5	20.22	9979.7	19.5
23.6	19.6	21	78	19.55	10043	20
23.5	19.4	20.85	77.5	20.43	9762.3	20.5
23.4	19.2	20.7	77	18.73	9476.06	21
23.35	19	20.55	76.5	18.75	9390.95	21.5
23.3	18.8	20.4	76	18.49	9117.63	22
23.2	18.8	20.4	76.5	17.86	9029.37	22.5
23.1	18.8	20.4	77	16.97	8698.84	23
22.9	18.95	20.4	78.5	17.63	8392.04	23.5
22.7	19.1	20.4	80	16.92	8105.83	0
22.6	19.1	20.35	80.5	16.55	7759.08	0.5
22.5	19.1	20.3	81	15.89	7527.24	1
22.4	19.2	20.35	82	15.85	7104.51	1.5
22.3	19.3	20.4	83	15.17	6772.16	2
22.2	19.45	20.45	84.5	15.17	6523.75	2.5
22.1	19.6	20.5	86	15.1	6431.21	3
22.05	19.7	20.55	86.5	15.04	6389.72	3.5
22	19.8	20.6	87	14.66	6393.2	4
22	19.8	20.6	87	14.33	6434.48	4.5
22	19.8	20.6	87	14.79	6563.79	5
22.1	19.85	20.65	87	15.06	6659.73	5.5
22.2	19.9	20.7	87	15.23	6849.92	6
22.9	19.5	20.7	81.5	15.61	7146.04	6.5
23.6	19.1	20.7	76	16.35	7583.5	7
24.3	18.5	20.6	70.5	16.53	8008.95	7.5
25	17.9	20.5	65	16.87	8456.38	8
25.75	17.75	20.7	61.5	16.98	8942.8	8.5
26.5	17.6	20.9	58	17.84	9184.86	9
27.05	16.95	20.75	54	19	9406.64	9.5
27.6	16.3	20.6	50	19.1	9476.25	10
27.65	16.3	20.6	50	19.57	9590.83	10.5
27.7	16.3	20.6	50	23.72	9683.62	11
27.35	16.4	20.55	51.5	24.29	9775.36	11.5
27	16.5	20.5	53	24.7	9805.58	12
27.25	16.35	20.5	51.5	25.16	9879.73	12.5
27.5	16.2	20.5	50	29.54	9891.71	13
27.6	16.8	20.85	52	32.27	9891.65	13.5
27.7	17.4	21.2	54	31.78	9891.06	14
27.6	17.1	21	53	28.14	9911.62	14.5
27.5	16.8	20.8	52	32.55	9995.32	15
27.25	17.6	21.15	55.5	31.77	9993.24	15.5
27	18.4	21.5	59	25.88	10059.3	16
26.65	18.2	21.25	59.5	22.04	9912.25	16.5
26.3	18	21	60	23.04	9814.06	17
25.95	18.3	21.05	62.5	19.64	9650.67	17.5
25.6	18.6	21.1	65	18.9	9459.09	18
24.95	18.8	21	68.5	18.67	9277.99	18.5
24.3	19	20.9	72	17.11	9005.89	19
24.05	19.15	20.9	74	18.44	9004.98	19.5
23.8	19.3	20.9	76	18.61	9114.26	20
23.65	19.15	20.75	76	18.59	8940.94	20.5
23.5	19	20.6	76	18.24	8689.87	21
23.45	18.95	20.55	76	17.53	8595.96	21.5
23.4	18.9	20.5	76	16.89	8449.5	22
23.35	19	20.55	76.5	16.89	8321.21	22.5
23.3	19.1	20.6	77	16.62	7974.49	23
23.25	18.7	20.35	75.5	16.68	7818.18	23.5
23.2	18.3	20.1	74	16.25	7531.78	0
22.95	18.4	20.1	75.5	16.39	7292.56	0.5
22.7	18.5	20.1	77	15.52	7016.38	1
22.55	18.4	19.95	77.5	16.18	6777.48	1.5
22.4	18.3	19.8	78	15.23	6464.51	2
22.15	18.55	19.85	80.5	15.15	6372.14	2.5
21.9	18.8	19.9	83	15.08	6277.74	3
21.45	18.95	19.85	86	14.76	6198.63	3.5
21	19.1	19.8	89	13.91	6177.64	4
20.9	19.1	19.75	89.5	12.61	6238.04	4.5
20.8	19.1	19.7	90	12.65	6279.37	5
20.8	19.05	19.7	89.5	12.78	6294.48	5.5
20.8	19	19.7	89	13.36	6371.51	6
21.15	19.25	19.95	88.5	14.77	6593.18	6.5
21.5	19.5	20.2	88	15.41	6939.24	7
22.6	19.15	20.4	81	16.23	7354.79	7.5
23.7	18.8	20.6	74	16.47	7689.12	8
25.15	18.1	20.7	65.5	16.6	8090.19	8.5
26.6	17.4	20.8	57	16.59	8335.56	9
26.85	16.9	20.65	54.5	16.84	8484.49	9.5
27.1	16.4	20.5	52	17.01	8701.89	10
27.4	16.8	20.8	52.5	18.33	8918.58	10.5
27.7	17.2	21.1	53	18.48	8987.78	11
27.75	16.4	20.7	50	19.58	9099.98	11.5
27.8	15.6	20.3	47	19.4	9130.63	12
28.15	16.4	20.85	48.5	20.56	9216.96	12.5
28.5	17.2	21.4	50	22.92	9295.51	13
27.55	17.3	21.1	53.5	24.96	9371.35	13.5
26.6	17.4	20.8	57	26.17	9513.49	14
26.8	18	21.2	58.5	28.59	9573.01	14.5
27	18.6	21.6	60	32.49	9712.97	15
26.95	18.4	21.5	59.5	38.88	9774.58	15.5
26.9	18.2	21.4	59	40.1	9810.25	16
26.5	18.1	21.2	60	40.2	9769.08	16.5
26.1	18	21	61	40.2	9737.62	17
25.65	18.05	20.85	63	40.14	9698.56	17.5
25.2	18.1	20.7	65	39.84	9578.77	18
24.65	18.45	20.7	68.5	30.31	9471.2	18.5
24.1	18.8	20.7	72	26.27	9208.81	19
23.85	18.7	20.55	73	25.92	9206.37	19.5
23.6	18.6	20.4	74	26.64	9334.67	20
23.55	18.6	20.4	74	24.72	9188	20.5
23.5	18.6	20.4	74	19.97	8899.18	21
23.35	18.6	20.35	74.5	18.89	8768.77	21.5
23.2	18.6	20.3	75	17.21	8479.14	22
23	18.55	20.2	76	16.94	8305.12	22.5
22.8	18.5	20.1	77	16.76	7937.43	23
22.35	18.4	19.85	78.5	16.68	7626.52	23.5
21.9	18.3	19.6	80	16.27	7440.45	0
21.9	18.1	19.5	79	15.55	7244.7	0.5
21.9	17.9	19.4	78	15.37	7064.59	1
21.55	17.85	19.25	79.5	15.78	6752.85	1.5
21.2	17.8	19.1	81	15.23	6605.43	2
20.9	18	19.1	83.5	15.01	6475.78	2.5
20.6	18.2	19.1	86	14.36	6403.7	3
20.45	18.3	19.1	87.5	14.08	6408.85	3.5
20.3	18.4	19.1	89	13.96	6502.77	4
20.15	18.25	18.95	89	14.31	6676.12	4.5
20	18.1	18.8	89	15.17	7028.31	5
20	18.25	18.9	90	16.17	7557.03	5.5
20	18.4	19	91	16.84	8080.17	6
20.6	18.2	19.1	86.5	17.05	8527.58	6.5
21.2	18	19.2	82	18.72	9046.48	7
22.2	18	19.55	77.5	18.94	9526.08	7.5
23.2	18	19.9	73	19.84	9876.18	8
24.8	17.95	20.45	66.5	22.96	10285.7	8.5
26.4	17.9	21	60	23.11	10497.3	9
26.9	18.3	21.4	59.5	25.22	10763.4	9.5
27.4	18.7	21.8	59	25.8	10887	10
27.6	18.75	21.9	58.5	26.49	11029.3	10.5
27.8	18.8	22	58	28.37	11139	11
27.8	19.05	22.15	59	33.09	11279.7	11.5
27.8	19.3	22.3	60	33.19	11334.2	12
27.75	19.4	22.35	60.5	34.12	11490.8	12.5
27.7	19.5	22.4	61	38.64	11663.8	13
27.55	19.45	22.3	61.5	38.93	11733.3	13.5
27.4	19.4	22.2	62	39.09	11896.6	14
26.95	19.4	22.05	63.5	39.38	11989.7	14.5
26.5	19.4	21.9	65	41.27	11973	15
26.6	19.1	21.75	63.5	75.66	12089.2	15.5
26.7	18.8	21.6	62	60.87	12201.7	16
27	19.25	21.95	62.5	46.89	12067	16.5
27.3	19.7	22.3	63	39.47	11977.4	17
26.65	19.8	22.15	66	35.2	11670.1	17.5
26	19.9	22	69	26.75	11463.2	18
25.5	20.45	22.2	74	20.33	11074.6	18.5
25	21	22.4	79	20.04	10724.3	19
24.7	21.2	22.4	81	20.19	10668.6	19.5
24.4	21.4	22.4	83	20.05	10681	20
24.15	21.55	22.4	85.5	19.69	10270.2	20.5
23.9	21.7	22.4	88	18.18	9828.23	21
24	21.5	22.35	86	16.97	9629.52	21.5
24.1	21.3	22.3	84	16.87	9306.43	22
24.15	21.25	22.25	83.5	16.87	9048.85	22.5
24.2	21.2	22.2	83	16.76	8750.9	23
23.2	20.4	21.35	84	16.81	8479.74	23.5
22.2	19.6	20.5	85	16.38	8200.81	0
21.65	19.65	20.35	88.5	15.93	7919.61	0.5
21.1	19.7	20.2	92	15.74	7670.18	1
20.55	19.3	19.75	92.5	15.47	7255.45	1.5
20	18.9	19.3	93	15.1	6964.16	2
19.45	18.45	18.8	94	13.65	6757.85	2.5
18.9	18	18.3	95	12	6629.32	3
18.6	17.6	17.95	94	12	6623.51	3.5
18.3	17.2	17.6	93	12.84	6675.37	4
18.55	17.05	17.65	91	14.58	6847.34	4.5
18.8	16.9	17.7	89	15.16	7121.53	5
19.1	16.85	17.75	87	16.48	7693.31	5.5
19.4	16.8	17.8	85	16.76	8223.53	6
19.5	16.8	17.85	84.5	17.29	8644.05	6.5
19.6	16.8	17.9	84	17.85	9119.44	7
19.85	16.7	17.95	82	18.23	9395.62	7.5
20.1	16.6	18	80	18.78	9551.62	8
20.35	16.6	18.1	79	18.66	9765.07	8.5
20.6	16.6	18.2	78	18.87	9917.72	9
21.45	16.95	18.7	75.5	19.29	10060.3	9.5
22.3	17.3	19.2	73	20.66	10189	10
22.55	17.5	19.4	73	22.82	10220.5	10.5
22.8	17.7	19.6	73	23.53	10257.3	11
22.95	17.75	19.7	72.5	23.24	10281.3	11.5
23.1	17.8	19.8	72	24.22	10295.1	12
23.2	17.95	19.9	72.5	27.81	10370.1	12.5
23.3	18.1	20	73	28.22	10404.8	13
23.45	18	20	71.5	31.13	10402.8	13.5
23.6	17.9	20	70	32.2	10399.7	14
23.2	17.95	19.9	72	32.34	10371.8	14.5
22.8	18	19.8	74	32.34	10354.2	15
23.05	18.2	20	74	32.39	10401.3	15.5
23.3	18.4	20.2	74	32.27	10416.8	16
23.3	18.65	20.35	75	31.88	10385.9	16.5
23.3	18.9	20.5	76	23.73	10261.7	17
23.3	18.65	20.35	75	19.33	9996.12	17.5
23.3	18.4	20.2	74	18.41	9894.46	18
23.2	18.15	20	73.5	17.9	9685.05	18.5
23.1	17.9	19.8	73	17.16	9565.27	19
23.1	18.5	20.2	75.5	17.69	9575.98	19.5
23.1	19.1	20.6	78	17.84	9606.27	20
22.9	19.1	20.5	79	17.79	9312.77	20.5
22.7	19.1	20.4	80	16.92	8988.26	21
22.75	19.5	20.65	82	17	8978.11	21.5
22.8	19.9	20.9	84	17.03	8789.52	22
22.55	19.8	20.75	84.5	16.92	8641.75	22.5
22.3	19.7	20.6	85	16.84	8385.86	23
21.9	19.9	20.6	88.5	16.89	8236.47	23.5
21.5	20.1	20.6	92	16.76	8049.77	0
21.4	20.15	20.6	92.5	16	7781.67	0.5
21.3	20.2	20.6	93	15.52	7444.06	1
21.25	20.3	20.65	94	16.24	7145.12	1.5
21.2	20.4	20.7	95	15.28	6817.56	2
21.3	20.5	20.8	95	15.04	6638.77	2.5
21.4	20.6	20.9	95	14.86	6565.96	3
21.4	20.65	20.9	95.5	14.22	6538.89	3.5
21.4	20.7	20.9	96	14.96	6609.42	4
21.45	20.75	20.95	96	14.83	6781.35	4.5
21.5	20.8	21	96	16.13	7109.63	5
21.6	20.9	21.1	96	18.64	7727.92	5.5
21.7	21	21.2	96	24.3	8351.08	6
22.05	20.95	21.3	93.5	24.06	8840.76	6.5
22.4	20.9	21.4	91	27	9306.72	7
23.05	20.85	21.6	87.5	23.07	9661.02	7.5
23.7	20.8	21.8	84	26.1	10021.3	8
25.3	20.75	22.3	76.5	29.03	10407.1	8.5
26.9	20.7	22.8	69	31.58	10756.7	9
27.35	20.95	23.1	68	32.18	10939.7	9.5
27.8	21.2	23.4	67	34.56	11103.4	10
27.75	20.95	23.25	66.5	37.06	11230.1	10.5
27.7	20.7	23.1	66	41.92	11408.4	11
28.1	21.1	23.45	66	47.44	11504	11.5
28.5	21.5	23.8	66	71.23	11663.5	12
28.25	21.3	23.6	66	47.6	11852.4	12.5
28	21.1	23.4	66	84.6	12064.5	13
28.4	21.15	23.55	65	96.02	12291.6	13.5
28.8	21.2	23.7	64	99.93	12445.9	14
28.4	21.1	23.5	65	100	12607	14.5
28	21	23.3	66	100.37	12814.9	15
27.75	21.25	23.4	68	101.91	13067	15.5
27.5	21.5	23.5	70	130.49	13096.1	16
27.35	21.6	23.5	71	103.29	13188.5	16.5
27.2	21.7	23.5	72	100.49	13070.6	17
26.85	21.5	23.25	72.5	55.25	12684.8	17.5
26.5	21.3	23	73	47.31	12489.5	18
26.1	21.55	23.05	76	36.25	12154.4	18.5
25.7	21.8	23.1	79	35.4	11898.5	19
25.7	21.9	23.15	79.5	46.17	11821.9	19.5
25.7	22	23.2	80	40.82	11816.8	20
25.7	21.75	23.05	79	42.5	11397.8	20.5
25.7	21.5	22.9	78	29.29	10892.2	21
25.6	21.65	22.95	79	29.95	10649.3	21.5
25.5	21.8	23	80	22.44	10123	22
25.45	21.95	23.1	81	18.68	9781.76	22.5
25.4	22.1	23.2	82	18.14	9372.51	23
25.2	22.05	23.1	82.5	17.42	9002.46	23.5
25	22	23	83	16.98	8752.37	0
24.9	22.35	23.2	85.5	16.92	8401.04	0.5
24.8	22.7	23.4	88	16.84	8052.1	1
24.9	22.85	23.5	88.5	16.72	7710.36	1.5
25	23	23.6	89	16.71	7345.49	2
25	23.05	23.65	89	16.66	7172.57	2.5
25	23.1	23.7	89	16.24	7070.79	3
25.1	23.1	23.75	88.5	15.97	7015.59	3.5
25.2	23.1	23.8	88	15.94	7027.76	4
25.25	23.1	23.8	88	16.72	7246.57	4.5
25.3	23.1	23.8	88	16.84	7675.84	5
25.25	23.1	23.8	88	20.3	8328.82	5.5
25.2	23.1	23.8	88	26.15	8931.07	6
25.6	23.25	24	87	28.63	9464.17	6.5
26	23.4	24.2	86	33.85	10073.3	7
26.3	23.35	24.25	84	29.42	10459.7	7.5
26.6	23.3	24.3	82	34	10772.8	8
27.25	23.25	24.5	79	40.73	11217.9	8.5
27.9	23.2	24.7	76	44.89	11494.9	9
28.65	23.5	25.1	74	71.92	11808.6	9.5
29.4	23.8	25.5	72	92.28	12016.4	10
30.05	23.8	25.7	69.5	97.72	12258.5	10.5
30.7	23.8	25.9	67	100	12463.5	11
31	23.7	25.95	65.5	100	12581.6	11.5
31.3	23.6	26	64	100.43	12786.8	12
31.35	23.55	25.95	63.5	100.1	12968.9	12.5
31.4	23.5	25.9	63	1327.84	13090.3	13
31.3	23.85	26.1	64.5	6460.13	13115.8	13.5
31.2	24.2	26.3	66	7578.53	13109.7	14
29.4	23.8	25.5	72	9534.56	13096.3	14.5
27.6	23.4	24.7	78	9216.94	13141.2	15
26.95	23.15	24.35	80	9738.95	13084	15.5
26.3	22.9	24	82	8786.37	13000.7	16
25.6	22.4	23.45	82.5	3955.68	12785.6	16.5
24.9	21.9	22.9	83	105.39	12580.6	17
24.25	21.55	22.45	84.5	57.72	12231.3	17.5
23.6	21.2	22	86	64.41	11960.2	18
23.3	20.9	21.7	86	37.54	11566.1	18.5
23	20.6	21.4	86	44.47	11362.1	19
22.75	20.4	21.2	86.5	37.9	11162.1	19.5
22.5	20.2	21	87	35.21	11050.5	20
22.25	19.9	20.75	86.5	29.42	10552.5	20.5
22	19.6	20.5	86	22.7	10079.2	21
21.9	19.5	20.4	86	19.34	9837.99	21.5
21.8	19.4	20.3	86	17.84	9516.13	22
21.75	19.4	20.25	86.5	17.93	9214.45	22.5
21.7	19.4	20.2	87	16.92	8835.76	23
21.55	19.15	20	86.5	16.98	8567.62	23.5
21.4	18.9	19.8	86	16.79	8311.59	0
21.35	18.9	19.8	86	16.44	7992.44	0.5
21.3	18.9	19.8	86	16.59	7748.94	1
21.25	19	19.85	87	16.89	7399.24	1.5
21.2	19.1	19.9	88	16.89	7090.38	2
21.15	19.15	19.9	88.5	16.36	6924.65	2.5
21.1	19.2	19.9	89	15.89	6825.07	3
21	19.1	19.8	89	16.01	6776.12	3.5
20.9	19	19.7	89	16.03	6872	4
20.8	19	19.65	89.5	16.78	7101.2	4.5
20.7	19	19.6	90	17.25	7428.05	5
20.55	19.1	19.6	91.5	17.5	8009.38	5.5
20.4	19.2	19.6	93	20.32	8582.66	6
20.3	19.05	19.5	92.5	20.99	9018.35	6.5
20.2	18.9	19.4	92	23.32	9475.77	7
20.3	18.95	19.45	92	19.58	9730.03	7.5
20.4	19	19.5	92	20.93	9950.95	8
20.75	18.85	19.55	89	20.03	10165.4	8.5
21.1	18.7	19.6	86	22.62	10318.7	9
21.3	18.65	19.65	85	23.28	10378.5	9.5
21.5	18.6	19.7	84	22.99	10421	10
21.9	18.75	19.95	82.5	23.12	10457.9	10.5
22.3	18.9	20.2	81	25.26	10521.8	11
22.5	19	20.3	80.5	25.02	10459.1	11.5
22.7	19.1	20.4	80	26.93	10547.5	12
23.25	19.3	20.7	78.5	29.6	10580.1	12.5
23.8	19.5	21	77	32.88	10674.6	13
23.65	19.5	20.95	77.5	32.68	10715.7	13.5
23.5	19.5	20.9	78	38.49	10789.9	14
23.3	19.5	20.85	79	32.35	10731.5	14.5
23.1	19.5	20.8	80	32.6	10788.4	15
23.15	19.65	20.9	80.5	29.66	10777.7	15.5
23.2	19.8	21	81	28.18	10742.5	16
23.05	19.7	20.9	81.5	27.38	10593.3	16.5
22.9	19.6	20.8	82	23.8	10390.2	17
22.95	19.75	20.9	82.5	19.41	10057.2	17.5
23	19.9	21	83	18.95	9940.78	18
22.6	20.2	21.05	86.5	17.35	9694.85	18.5
22.2	20.5	21.1	90	17.11	9620.28	19
22.1	20.6	21.15	91	18.22	9614.08	19.5
22	20.7	21.2	92	17.57	9631.35	20
22.05	20.7	21.2	92	17.87	9279.85	20.5
22.1	20.7	21.2	92	17.18	9001.14	21
21.9	20.65	21.1	92.5	17.92	9055.19	21.5
21.7	20.6	21	93	16.95	8802.97	22
21.55	20.3	20.75	92.5	16.97	8729.29	22.5
21.4	20	20.5	92	16.92	8471.47	23
21.4	19.6	20.25	89.5	18.07	8254.74	23.5
21.4	19.2	20	87	16.9	7944.6	0
21.5	19.15	20	86.5	16.65	7714.52	0.5
21.6	19.1	20	86	16.06	7391.43	1
21.55	18.95	19.9	85.5	16.13	7038.31	1.5
21.5	18.8	19.8	85	15.46	6748.85	2
21.45	18.75	19.75	85	14.07	6492.92	2.5
21.4	18.7	19.7	85	12.69	6409.44	3
21.4	18.7	19.7	85	12.5	6375.95	3.5
21.4	18.7	19.7	85	12.56	6373.2	4
21.3	18.7	19.65	85.5	15.5	6459.73	4.5
21.2	18.7	19.6	86	15.56	6576.19	5
21.35	18.55	19.6	84.5	16.16	6770.46	5.5
21.5	18.4	19.6	83	16.16	6947.52	6
21.55	18.4	19.6	82.5	16.5	7209.53	6.5
21.6	18.4	19.6	82	16.81	7656.2	7
21.25	18.4	19.45	84	16.86	7998.6	7.5
20.9	18.4	19.3	86	16.92	8416.89	8
21.3	18.05	19.25	82	17	8790.58	8.5
21.7	17.7	19.2	78	17.02	8911.01	9
21.9	17.8	19.35	77.5	17.21	9027.94	9.5
22.1	17.9	19.5	77	17.19	9003.85	10
22.2	17.8	19.45	76	17.41	8997.58	10.5
22.3	17.7	19.4	75	17.2	8955.31	11
22.3	17.6	19.35	74.5	17.03	8860.75	11.5
22.3	17.5	19.3	74	17	8774.16	12
22.25	17.55	19.35	74.5	17	8712.55	12.5
22.2	17.6	19.4	75	17	8598.41	13
22.35	17.2	19.2	72.5	17	8618.83	13.5
22.5	16.8	19	70	17	8529.64	14
22.55	16.85	19.05	70	17	8516.15	14.5
22.6	16.9	19.1	70	17	8481.15	15
22.6	16.65	18.95	69	17.02	8539.18	15.5
22.6	16.4	18.8	68	17.07	8593.34	16
22.6	16.75	19	69.5	17	8498.05	16.5
22.6	17.1	19.2	71	17	8525.34	17
22.45	16.95	19.05	71	17	8527.06	17.5
22.3	16.8	18.9	71	17	8521.68	18
22.2	16.85	18.9	71.5	16.95	8414.95	18.5
22.1	16.9	18.9	72	16.94	8348.76	19
22.1	16.7	18.8	71.5	16.94	8373.78	19.5
22.1	16.5	18.7	71	17.05	8411.41	20
21.8	16.25	18.45	71	16.96	8198.53	20.5
21.5	16	18.2	71	16.92	7999.64	21
21.2	15.7	17.9	71	16.99	8032.86	21.5
20.9	15.4	17.6	71	16.8	7892.88	22
21	15.7	17.8	72	16.83	7821.43	22.5
21.1	16	18	73	16.7	7657.55	23
20.7	15.8	17.75	73.5	16.68	7456.14	23.5
20.3	15.6	17.5	74	16.57	7239.34	0
20.15	15.8	17.55	76	15.9	6990.29	0.5
20	16	17.6	78	16.4	6873.06	1
19.8	15.95	17.5	78.5	16.84	6534.64	1.5
19.6	15.9	17.4	79	16.1	6314.62	2
19.35	15.7	17.2	79.5	15.69	6131.16	2.5
19.1	15.5	17	80	15.4	6058.99	3
19.1	15.35	16.9	79	15.26	6038.36	3.5
19.1	15.2	16.8	78	14.82	5986.47	4
19.05	15.2	16.8	78.5	15.37	6061.85	4.5
19	15.2	16.8	79	14.83	6118.05	5
18.85	15.3	16.8	80	14.91	6156.69	5.5
18.7	15.4	16.8	81	15.05	6240.21	6
19.1	15.45	16.95	79.5	14.94	6441.47	6.5
19.5	15.5	17.1	78	16.18	6757.27	7
20.3	16.05	17.75	76.5	16.76	7151.8	7.5
21.1	16.6	18.4	75	16.87	7482.1	8
22.15	17	19	72.5	16.86	7751.11	8.5
23.2	17.4	19.6	70	16.97	8032.45	9
23.4	17.55	19.75	70	17	8207.99	9.5
23.6	17.7	19.9	70	17	8307.15	10
24.3	18.1	20.4	68.5	17	8432.5	10.5
25	18.5	20.9	67	17	8433.72	11
24.75	18.25	20.65	67	17	8448.01	11.5
24.5	18	20.4	67	17	8487.65	12
24.55	17.6	20.2	65	17.06	8549.85	12.5
24.6	17.2	20	63	17.05	8516.52	13
25.65	17.35	20.45	60	17.17	8533.07	13.5
26.7	17.5	20.9	57	17.59	8556.09	14
26.55	17.35	20.8	57	18.59	8615.12	14.5
26.4	17.2	20.7	57	18.83	8675.91	15
26.8	16.9	20.65	54.5	19.06	8673.28	15.5
27.2	16.6	20.6	52	19.1	8741.52	16
26.8	16.95	20.65	54.5	18.94	8738.61	16.5
26.4	17.3	20.7	57	18.97	8744.07	17
25.3	17.2	20.25	61	18.98	8780.56	17.5
24.2	17.1	19.8	65	18.93	8732.83	18
23.75	17.4	19.8	68	18.51	8641.8	18.5
23.3	17.7	19.8	71	18.22	8568.76	19
23.3	17.95	19.95	72	19.08	8667.63	19.5
23.3	18.2	20.1	73	19.17	8819.89	20
23.1	18.35	20.1	74.5	18.26	8633.95	20.5
22.9	18.5	20.1	76	17.49	8333.98	21
22.9	18.55	20.15	76.5	17	8168.74	21.5
22.9	18.6	20.2	77	16.83	8001.25	22
22.75	18.7	20.2	78	16.73	7782.91	22.5
22.6	18.8	20.2	79	16.76	7616.02	23
22.25	18.95	20.15	81.5	16.84	7330.73	23.5
21.9	19.1	20.1	84	16.94	7239.58	0
21.45	19.05	19.9	86	16.68	7055.51	0.5
21	19	19.7	88	16.19	6912.17	1
20.75	18.8	19.5	88.5	16.23	6622.01	1.5
20.5	18.6	19.3	89	16.04	6424.86	2
20.35	18.55	19.2	89.5	15.34	6301.84	2.5
20.2	18.5	19.1	90	15.16	6245.71	3
20.1	18.35	19	89.5	15.32	6268.84	3.5
20	18.2	18.9	89	15.64	6350.27	4
19.95	18.35	18.95	90.5	16.09	6606.86	4.5
19.9	18.5	19	92	16.44	6962.48	5
19.85	18.3	18.85	91	16.71	7558.52	5.5
19.8	18.1	18.7	90	16.97	8156.67	6
20.45	18.15	19	87	18.18	8567.04	6.5
21.1	18.2	19.3	84	18.44	9060.97	7
21.95	18.4	19.7	80.5	18.45	9443.03	7.5
22.8	18.6	20.1	77	18.51	9775.25	8
24.55	19.05	21	71.5	18.67	10107.2	8.5
26.3	19.5	21.9	66	19	10375.2	9
27.8	18.95	22.1	59	20.24	10554.5	9.5
29.3	18.4	22.3	52	19.4	10737.6	10
29.85	19	22.8	52.5	20.23	10818.9	10.5
30.4	19.6	23.3	53	24.35	11001.6	11
29.15	20.05	23.15	58.5	26.42	11101.6	11.5
27.9	20.5	23	64	28.35	11253.1	12
27.8	20.55	23	64.5	38.59	11487.5	12.5
27.7	20.6	23	65	41.05	11721.1	13
27.5	20.7	23	66.5	54.94	11864.4	13.5
27.3	20.8	23	68	82.56	11977.1	14
27.55	21.1	23.25	68	89.76	12092.8	14.5
27.8	21.4	23.5	68	96.4	12359.5	15
27.75	21	23.25	66.5	91.7	12490.5	15.5
27.7	20.6	23	65	95.73	12636	16
27.8	20.9	23.2	66	89.44	12570.1	16.5
27.9	21.2	23.4	67	83.51	12471.5	17
27.5	21.15	23.25	68.5	49.95	12173.1	17.5
27.1	21.1	23.1	70	34.97	11972.2	18
26.85	20.9	22.9	70	22.44	11595.4	18.5
26.6	20.7	22.7	70	20.96	11298.9	19
26.6	20.8	22.75	70.5	21.05	11257.6	19.5
26.6	20.9	22.8	71	21.19	11300.8	20
26.5	21	22.85	72	19.94	10796.3	20.5
26.4	21.1	22.9	73	18.03	10304.1	21
25.2	20.25	21.95	74	17.16	9988.12	21.5
24	19.4	21	75	16.89	9436.15	22
23.7	18.65	20.5	73	16.92	9046.58	22.5
23.4	17.9	20	71	16.67	8707.56	23
23.15	17.6	19.7	71	16.82	8298.23	23.5
22.9	17.3	19.4	71	16.39	8050.88	0
22.45	17.1	19.15	72	16.16	7840.04	0.5
22	16.9	18.9	73	16.24	7631.18	1
21.6	16.15	18.3	71	16.3	7230.24	1.5
21.2	15.4	17.7	69	15.81	6930.66	2
21	15.05	17.45	68.5	15.49	6729.91	2.5
20.8	14.7	17.2	68	15.08	6632.98	3
20.65	14.45	17	67.5	15.32	6571.27	3.5
20.5	14.2	16.8	67	15.5	6643.64	4
20.25	13.9	16.55	67	15.67	6850.5	4.5
20	13.6	16.3	67	16.34	7086.19	5
19.95	12.85	15.95	64	17.04	7762.89	5.5
19.9	12.1	15.6	61	18.63	8258.08	6
20	12.2	15.65	61	19.52	8673.15	6.5
20.1	12.3	15.7	61	18.79	9048.31	7
20.2	11.9	15.55	59	17.95	9245.77	7.5
20.3	11.5	15.4	57	17.13	9374.99	8
20.2	11.3	15.3	56.5	17.05	9520.48	8.5
20.1	11.1	15.2	56	17.05	9625.91	9
20.5	11	15.3	54.5	17	9606.13	9.5
20.9	10.9	15.4	53	17	9633.93	10
21.05	10.6	15.35	51.5	17	9570.98	10.5
21.2	10.3	15.3	50	17	9559.9	11
21.45	10.2	15.35	49	17	9560.05	11.5
21.7	10.1	15.4	48	17	9525.61	12
21.7	9.65	15.2	46.5	17	9593.05	12.5
21.7	9.2	15	45	17	9582.74	13
21.6	9.65	15.15	46.5	17	9584.56	13.5
21.5	10.1	15.3	48	17	9564.41	14
21.55	10.35	15.45	49	17	9520.9	14.5
21.6	10.6	15.6	50	17	9539.79	15
21.35	10.65	15.5	50.5	17	9452.97	15.5
21.1	10.7	15.4	51	17	9547.08	16
21.35	11.05	15.65	51.5	17	9486.21	16.5
21.6	11.4	15.9	52	17	9376.49	17
21.45	11.15	15.75	51.5	16.8	9090.99	17.5
21.3	10.9	15.6	51	16.81	8907.16	18
20.9	11.3	15.6	54	16.07	8644.03	18.5
20.5	11.7	15.6	57	15.98	8554.4	19
20.35	11.8	15.6	58	16.31	8688.05	19.5
20.2	11.9	15.6	59	16.32	8710.88	20
19.95	11.5	15.3	58.5	16.34	8534.3	20.5
19.7	11.1	15	58	15.7	8207.39	21
19.65	11.05	14.95	58	15.94	8256.05	21.5
19.6	11	14.9	58	15.5	8056.58	22
19.45	10.55	14.65	56.5	16.16	8053.55	22.5
19.3	10.1	14.4	55	15.81	7884.99	23
19.55	10.85	14.85	57	16.62	7765.17	23.5
19.8	11.6	15.3	59	15.85	7553.62	0
19.7	10.85	14.9	56.5	15.65	7421.75	0.5
19.6	10.1	14.5	54	15.56	7201.75	1
19.45	10.05	14.4	54.5	15.92	6878.11	1.5
19.3	10	14.3	55	15.05	6521.38	2
19.15	10.25	14.35	56.5	10.94	6309.56	2.5
19	10.5	14.4	58	9.45	6214.62	3
18.85	10.6	14.4	59	9.45	6219.13	3.5
18.7	10.7	14.4	60	9.52	6268.6	4
18.4	11.45	14.6	64	11.31	6462.96	4.5
18.1	12.2	14.8	68	15.34	6773.38	5
17.5	12.65	14.8	73	16.52	7405.86	5.5
16.9	13.1	14.8	78	17.16	7967.97	6
17.25	13.4	15.1	78	17.85	8330.17	6.5
17.6	13.7	15.4	78	18.57	8699.54	7
18.45	13.3	15.55	72	17.09	8913.19	7.5
19.3	12.9	15.7	66	16.94	9053.75	8
20.9	12.5	16.15	59	16.94	9303.92	8.5
22.5	12.1	16.6	52	17	9474.7	9
23.35	11.8	16.85	48.5	17.02	9595.19	9.5
24.2	11.5	17.1	45	16.97	9671.33	10
24	11.4	16.95	45	17	9687.67	10.5
23.8	11.3	16.8	45	17	9734.71	11
24.25	11.5	17.05	44.5	17	9705.24	11.5
24.7	11.7	17.3	44	17	9748.47	12
24.6	11.75	17.3	44.5	17.69	9829.53	12.5
24.5	11.8	17.3	45	17.98	9890.34	13
24.4	12.1	17.4	46	18.25	9937.29	13.5
24.3	12.4	17.5	47	18.41	9977.12	14
24.65	12.85	17.85	47.5	18.47	10047.9	14.5
25	13.3	18.2	48	18.49	10108.7	15
24.95	13.5	18.25	49	18.77	10185.6	15.5
24.9	13.7	18.3	50	18.77	10188	16
24.55	13.8	18.25	51.5	18.48	10110.8	16.5
24.2	13.9	18.2	53	18.27	9993.8	17
23.8	14	18.05	54.5	18.05	9709.66	17.5
23.4	14.1	17.9	56	17.05	9527.31	18
23.05	14.35	17.9	58	16.87	9180.69	18.5
22.7	14.6	17.9	60	16.84	9042.28	19
22.6	15.35	18.25	63.5	17.05	9171.71	19.5
22.5	16.1	18.6	67	17	9199.44	20
22.5	16	18.55	66.5	17.08	8858.59	20.5
22.5	15.9	18.5	66	16.92	8548.94	21
22.5	16.05	18.6	67	16.94	8544.46	21.5
22.5	16.2	18.7	68	15.78	8349.88	22
22.35	16.4	18.75	69.5	16.73	8326.61	22.5
22.2	16.6	18.8	71	16.18	8102.41	23
22.15	16.9	18.95	72.5	16.83	7975.91	23.5
22.1	17.2	19.1	74	16.33	7775	0
21.85	17.05	18.9	74.5	15.6	7562.98	0.5
21.6	16.9	18.7	75	15.42	7325.76	1
21.35	16.85	18.6	75.5	16.32	6975.39	1.5
21.1	16.8	18.5	76	15.48	6638.44	2
21	16.9	18.5	77	14.4	6473.15	2.5
20.9	17	18.5	78	10.65	6350.96	3
20.7	17.05	18.45	79.5	10.46	6341.29	3.5
20.5	17.1	18.4	81	11.01	6406.02	4
20.35	17	18.3	81	15.41	6621.24	4.5
20.2	16.9	18.2	81	16	6940.99	5
19.95	16.95	18.15	82.5	16.65	7597.92	5.5
19.7	17	18.1	84	18.35	8158.46	6
20.3	16.8	18.2	80	18.84	8567.49	6.5
20.9	16.6	18.3	76	18.94	9014.75	7
22	16.6	18.7	71.5	18.58	9263.35	7.5
23.1	16.6	19.1	67	18.43	9484.65	8
24.55	16.75	19.7	62	18.41	9812.36	8.5
26	16.9	20.3	57	18.47	10024.9	9
26	17.35	20.55	59	18.28	10180	9.5
26	17.8	20.8	61	18.39	10341.2	10
26.35	18.1	21.1	60.5	17.99	10451.2	10.5
26.7	18.4	21.4	60	18.17	10623.7	11
27.4	18.25	21.55	57.5	18.76	10752.1	11.5
28.1	18.1	21.7	55	19.01	10837.1	12
28.2	18.3	21.85	55	19.18	11008	12.5
28.3	18.5	22	55	19.35	11119.5	13
28.5	18.6	22.1	55	19.83	11289.7	13.5
28.7	18.7	22.2	55	20.55	11475.3	14
28.65	18.9	22.3	55.5	20.27	11592.6	14.5
28.6	19.1	22.4	56	21.37	11760.2	15
28.6	18.75	22.2	55	23.52	11826.9	15.5
28.6	18.4	22	54	25.24	11861.3	16
27.9	19.15	22.2	59	22.97	11742.2	16.5
27.2	19.9	22.4	64	22.24	11596.5	17
26.9	20.1	22.45	66	20.09	11193.3	17.5
26.6	20.3	22.5	68	19.54	11131.2	18
26.15	20.45	22.4	70.5	17.68	10866.6	18.5
25.7	20.6	22.3	73	17.1	10726.4	19
25.65	20.85	22.45	74.5	19.23	10721.5	19.5
25.6	21.1	22.6	76	18.09	10722.5	20
25.9	19.5	21.75	68	17.8	10212.9	20.5
26.2	17.9	20.9	60	16.97	9762.53	21
26.05	14.65	19.25	50	17.07	9469.9	21.5
25.9	11.4	17.6	40	16.45	9002.21	22
25.15	9.55	16.6	37	16.54	8758.38	22.5
24.4	7.7	15.6	34	16.27	8392.27	23
23.7	8.85	15.75	39	16.65	8157.95	23.5
23	10	15.9	44	16.33	7979.35	0
22.3	12.65	16.85	55.5	16.31	7693.29	0.5
21.6	15.3	17.8	67	16.2	7475.95	1
21.25	15.05	17.55	67.5	16.27	7087.24	1.5
20.9	14.8	17.3	68	16.08	6801.73	2
20.55	15.15	17.35	71	16.01	6638.31	2.5
20.2	15.5	17.4	74	15.63	6573.09	3
19.85	15.3	17.15	75	15.5	6508.96	3.5
19.5	15.1	16.9	76	15.63	6557.68	4
19.3	14.8	16.65	75.5	16.35	6780.94	4.5
19.1	14.5	16.4	75	16.12	7039.93	5
19	14.1	16.15	73.5	16.5	7652.51	5.5
18.9	13.7	15.9	72	17.43	8195.5	6
19.1	12.7	15.5	66.5	17.97	8544.15	6.5
19.3	11.7	15.1	61	18.38	8949.14	7
20.4	12.35	15.85	59.5	18.66	9189.26	7.5
21.5	13	16.6	58	17.35	9353.32	8
22.1	13.2	16.95	57	17.81	9653.41	8.5
22.7	13.4	17.3	56	17.43	9779.71	9
22.25	13.05	16.95	56	17	9848.24	9.5
21.8	12.7	16.6	56	16.97	9803.68	10
22.1	12.55	16.65	54.5	17	9911.17	10.5
22.4	12.4	16.7	53	17	9884.75	11
22.35	12.55	16.75	54	17	9824.32	11.5
22.3	12.7	16.8	55	17	9874.06	12
22.9	12.7	17.05	53	17.39	9873.76	12.5
23.5	12.7	17.3	51	17.08	9795.38	13
23.25	12.2	16.95	50	17.11	9889.56	13.5
23	11.7	16.6	49	17	9888.41	14
23.3	11.9	16.85	48.5	17	9825.8	14.5
23.6	12.1	17.1	48	17	9802.33	15
23.55	11.9	16.95	47.5	17	9830.51	15.5
23.5	11.7	16.8	47	17	9777.72	16
23.15	11.75	16.7	48.5	16.97	9599.02	16.5
22.8	11.8	16.6	50	16.86	9409.4	17
22.25	11.85	16.4	52	16.68	9067.07	17.5
21.7	11.9	16.2	54	16.46	8873.69	18
21.3	12.15	16.15	56	15.32	8553.45	18.5
20.9	12.4	16.1	58	16.24	8642.67	19
20.8	12.2	15.95	57.5	16.43	8726.73	19.5
20.7	12	15.8	57	16.14	8701.59	20
20.6	12.2	15.85	58.5	16.15	8426.93	20.5
20.5	12.4	15.9	60	15.48	8196.98	21
20.55	12.45	15.95	60	15.99	8257.12	21.5
20.6	12.5	16	60	15.8	8206.74	22
20.65	12.1	15.85	58	16.49	8199.75	22.5
20.7	11.7	15.7	56	16.17	8033.47	23
20.55	11.85	15.7	57.5	16.69	7903.05	23.5
20.4	12	15.7	59	15.63	7651.12	0
20.45	12.05	15.75	59	15.88	7438.84	0.5
20.5	12.1	15.8	59	15.52	7214.89	1
20.45	11.95	15.7	58.5	16.02	6838.76	1.5
20.4	11.8	15.6	58	15.31	6477.79	2
20.35	12.05	15.7	59	12.98	6335.57	2.5
20.3	12.3	15.8	60	11.32	6151.94	3
20.1	12.7	15.9	62.5	11.41	6124.16	3.5
19.9	13.1	16	65	11.5	6109.84	4
19.25	13.6	16	70	11.99	6230.76	4.5
18.6	14.1	16	75	12.06	6305.73	5
18.6	14.55	16.25	77.5	14.19	6528.25	5.5
18.6	15	16.5	80	14.21	6602.25	6
18.95	14.3	16.25	75	15.02	6899.59	6.5
19.3	13.6	16	70	16.39	7333.85	7
19.95	13.5	16.25	66.5	16.48	7756.79	7.5
20.6	13.4	16.5	63	16.56	8074.94	8
22	13.75	17.2	59.5	16.87	8497.82	8.5
23.4	14.1	17.9	56	16.92	8554.35	9
23.8	14	18	54.5	16.94	8706.08	9.5
24.2	13.9	18.1	53	16.89	8691.13	10
25.1	13.85	18.45	50	16.87	8687.6	10.5
26	13.8	18.8	47	16.92	8689.04	11
26.2	13.95	18.95	47	16.87	8590.88	11.5
26.4	14.1	19.1	47	16.94	8618.49	12
26.55	14.35	19.25	47	16.84	8561.2	12.5
26.7	14.6	19.4	47	16.84	8556.83	13
26.55	14.55	19.35	47.5	16.84	8541.79	13.5
26.4	14.5	19.3	48	16.84	8571.76	14
25.95	14.5	19.1	49.5	16.84	8583.64	14.5
25.5	14.5	18.9	51	16.84	8646.17	15
25.45	14.9	19.1	52.5	16.89	8685.12	15.5
25.4	15.3	19.3	54	16.97	8727.17	16
[truncated: 33,040 more rows]
